# Supplementary material for: Proteomics-Identified Bvg-Activated Autotransporters Protect against Bordetella pertussis in a Mouse Model
Source: PLoS One. 2014 Aug 18;9(8):e105011. doi: 10.1371/journal.pone.0105011 (PMC4136822; doi:10.1371/journal.pone.0105011)
Supplement: Table S1 — Proteomics data of statistically significant Bvg-regulated proteins identified in the cytosolic and membrane fraction of B. pertussis strains B1917 (P3) and B1920 (P1). (XLSX) [file pone.0105011.s001.xlsx]

## Sheet: Table S1
Table S1: Proteomics data of statistically significant Bvg-regulated proteins identified in the cytosolic and membrane fraction of B. pertussis strains B1917 (P3) and B1920 (P1).
General gene information specifies the open reading frame (ORF) number, gene, and protein product from each ORF.
	ORFs indicated in yellow represent proteins that were selected as candidate antigens based on all selection criteria.
Cytosolic and membrane proteins: Fold change specifies the protein abundance ratio's between the Bvg+ vs. Bvg- and Bvgi vs. Bvg- condition as derived from IDEAL-Q.
	Fold change values are indicated for the corresponding ORF measured in the cytosolic and/or membrane protein fractions of the strain B1917 (P3) of B1920 (P1).
	Proteins with a fold change of more than of equal to 2.5 are indicated in red, and those with a fold change of less than of equal to -2.5 are indicated in green
	N.R. indicate that the protein is not Bvg-regulated. Blanks indicate that the protein is not identified or quantified.
	FDR q-values were derived from a One-Way ANOVA with 34650 permutations after correction using the FDR method of Storey and Tibshirani
Fold change Bvg+ vs. Bvg- mRNA level: Fold change value specify the micraarray signal intensity ratio's between the Bvg+ vs. Bvg- condition (derived from de Gouw et al., 2014)
Main role: The main role is shown according to the TIGR B. pertussis genome and B. bronchiseptica database
Criteria vaccine candidate selection: Specifies whether the corresponsing protein is 2.5 fold Bvg-activated at protein and mRNA level, and whether it belongs to the core genome (King et al., 2008).
	Localizations were predicted using PSORTb v3.0 (Yu et al., 2010)
References: studies showing that the indicated protein is a B. pertussis protective protein antigen (full references are indicated below the table)
General gene information			Cytosolic proteins						Membrane proteins						Fold change Bvg+ vs Bvg- mRNA level					Criteria vaccine candidate selection
			B1917 (P3)			B1920 (P1)			B1917 (P3)			B1920 (P1)
			Fold change		FDR	Fold change		FDR	Fold change		FDR	Fold change		FDR	B1917 (P3)		B1920 (P1)			>2.5 fold Bvg-activated
ORF	Gene	Product	Bvg+ vs Bvg-	Bvgi vs Bvg-	q-value	Bvg+ vs Bvg-	Bvgi vs Bvg-	q-value	Bvg+ vs Bvg-	Bvgi vs Bvg-	q-value	Bvg+ vs Bvg-	Bvgi vs Bvg-	q-value	Fold change	p-value	Fold change	p-value	Main role	Protein	mRNA	core genome?	localization	Reference
BP0216	sphB1	autotransporter subtilisin-like protease							6.57647	7.21033	0.0176679	14.1841	12.7798	0.00277056	129.561	4.04e-13	252.599	8.77e-11	Unknown function	Yes	Yes	Yes	Extracellular
BP0760	cyaA	bifunctional hemolysin-adenylate cyclase precursor							1.82771	3.10039	0.0176679	4.13349	4.15767	0.00539683	123.524	7.34e-11	167.382	4.98e-11	Protein fate	Yes	Yes	Yes	Extracellular	[1]
BP0856	bfrD	TonB-dependent receptor for iron transport							6.34155	5.84684	0.0182109	12.6557	11.249	0.00184704	88.3984	3.5e-12	133.05	3.8e-11	Transport and binding proteins	Yes	Yes	Yes	Outer Membrane
BP1054	prn	pertactin precursor	9.10775	12.3162	0.000704765	13.389	15.6881	0.0203661	6.76169	8.01645	0.0179759	12.7851	11.0173	0.00141414	114.199	1.76e-12	146.2	3.24e-08	Cell envelope	Yes	Yes	Yes	Extracellular	[2]
BP1112	bipA	outer membrane ligand binding protein	3.15592	3.75038	0.0125058	3.35301	5.28517	0.00236265	4.53078	5.59842	0.0176679	14.7878	12.771	0.00225108	6.68975	2.64e-06	20.6825	8.95e-05	Cell envelope	Yes	Yes	Yes	Outer Membrane
BP1201	tcfA	tracheal colonization factor precursor	12.4662	11.1845	0.0148775	18.1636	13.1408	0.0258486	7.17791	9.25591	0.0160991	10.3417	6.98275	0.000808081	292.353	2.02e-13	427.269	1.46e-09	Cellular processes	Yes	Yes	Yes	Extracellular	[3, 4]
BP1879	fhaB	filamentous hemagglutinin/adhesin	3.34297	2.77936	0.0109848				5.6816	5.01207	0.0158016	2.08146	3.56846	0.00692641	184.774	6.57e-13	246.968	5.29e-11	Cellular processes	Yes	Yes	Yes	Extracellular	[5]
BP1884	fhaC	hemolysin activator-like protein							8.05735	6.57887	0.017494	8.22908	4.58143	0.00046176	66.9367	1.46e-12	72.7062	5.06e-11	Cellular processes	Yes	Yes	Yes	Outer Membrane
BP2315	vag8	autotransporter	6.67268	5.38731	0.00823578				8.21292	6.38815	0.0147887	9.22835	7.25914	0.00023088	237.984	6.47e-13	158.989	9.56e-10	Unknown function	Yes	Yes	Yes	Extracellular
BP2497		zinc protease	3.07474	2.90564	0.0136514	2.70834	2.20764	0.0143941	2.64755	2.47855	0.0405474				4.18354	4.04e-08	2.52577	1.71e-05	Protein fate	Yes	Yes	Yes	Outer Membrane
BP3405	ompQ	outer membrane porin protein OmpQ							5.65743	3.96661	0.0114553	8.19957	8.34095	0.00531025	32.6598	3.39e-11	35.4433	2.12e-10	Cell envelope	Yes	Yes	Yes	Outer Membrane
BP3494	brkA	serum resistance protein	5.15321	4.06347	0.00993004	5.06472	4.95015	0.0339061	6.09004	6.70011	0.0176679	9.74669	8.97755	0.0024531	231.603	6.93e-13	252.405	2.46e-10	Unknown function	Yes	Yes	Yes	Outer Membrane	[6]
BP3783	ptxA	pertussis toxin subunit 1 precursor	2.49272	3.19907	0.0109848							8.14939	9.29772	0.00415584	55.0761	6.28e-11	64.7996	1.36e-10	Cellular processes	Yes	Yes	Yes	Extracellular	[5]
BP3785	ptxD	pertussis toxin subunit 4 precursor	5.60012	5.88354	0.0153991							6.69007	3.23385	0.00046176	109.408	1.55e-12	167.067	5.16e-11	Cellular processes	Yes	Yes	Yes	Extracellular	[5]
BP3786	ptxE	pertussis toxin subunit 5 precursor				37.9929	39.6787	0.028434	3.87444	3.48163	0.0176679	10.3275	8.48294	0.0010101	104.023	2.7e-13	160.927	5.07e-11	Cellular processes	Yes	Yes	Yes	Extracellular	[5]
BB0539		thiamine pyrophosphate enzyme	2.95107	2.65377	0.0146769										nr	nr	nr	nr	Unknown function	No	No	No	Unknown
BB4882		conserved hypothetical protein										2.38276	2.48555	0.00409812	nr	nr	nr	nr	Unknown function	No	No	No	Unknown
BP0005	parB	chromosome partitioning protein ParB							-1.60751	-2.74211	0.0293336				nr	nr	nr	nr	Cellular processes	No	No	Yes	Cytoplasmic
BP0015	rpoB	DNA-directed RNA polymerase beta chain							2.32682	2.17172	0.0176679	2.02479	1.81115	0.00167388	nr	nr	nr	nr	Transcription	No	No	Yes	Cytoplasmic
BP0016	rpoC	DNA-directed RNA polymerase beta' chain							2.51861	1.98751	0.0135563				nr	nr	nr	nr	Unknown function	No	No	Yes	Cytoplasmic
BP0017		lipoprotein										-2.33485	-2.33132	0.00539683	nr	nr	nr	nr	Cell envelope	No	No	Yes	Unknown
BP0036		acyltransferase										-2.13055	-1.46686	0.02557	nr	nr	nr	nr	Cell envelope	No	No	Yes	Cytoplasmic Membrane
BP0039	def	peptide deformylase							1.60845	-2.46968	0.0464147				nr	nr	nr	nr	Protein fate	No	No	no	Cytoplasmic
BP0064		conserved hypothetical protein	-1.62872	-2.38766	0.0475205										nr	nr	nr	nr	Unknown function	No	No	Yes	Cytoplasmic
BP0074	htpG	heat shock protein	3.13061	3.27971	0.0118602	2.92631	2.33125	0.00236265	2.3656	1.84151	0.0147887	1.76046	2.00243	0.00023088	2.16703	7.16e-05	3.29153	0.000319	Protein fate	Yes	No	Yes	Cytoplasmic
BP0100		ATP-binding component of ABC transporter										16.851	13.815	0.0010101	nr	nr	nr	nr	Transport and binding proteins	No	No	Yes	Cytoplasmic Membrane
BP0102		penicillin-binding protein precursor										-1.67626	-2.26433	0.0213564	nr	nr	nr	nr	Unknown function	No	No	Yes	Cytoplasmic Membrane
BP0106	lipA	lipoic acid synthetase							2.70912	2.08821	0.0176679				nr	nr	nr	nr	Biosynthesis of cofactors, prosthetic groups, and carriers	No	No	Yes	Cytoplasmic
BP0113	dsbA	thiol:disulfide interchange protein DsbA precursor	3.34736	2.74135	0.000704765	6.89112	5.51263	0.0258486	-5.40572	1.21609	0.0158016				3.07479	1.49e-08	3.1522	3.85e-07	Protein fate	Yes	Yes	Yes	Periplasmic
BP0114		exported protein										-2.44194	-2.76	0.00227994	nr	nr	nr	nr	Cell envelope	No	No	Yes	Unknown
BP0132		membrane protein							-2.13733	-1.50135	0.0287512				nr	nr	nr	nr	Cell envelope	No	No	Yes	Cytoplasmic Membrane
BP0139	ilvA	threonine dehydratase biosynthetic				N.R.	N.R.		7.50464	1.55847	0.0333656	N.R.	N.R.		nr	nr	nr	nr	Amino acid biosynthesis	No	No	Yes	Cytoplasmic
BP0161	ubiE	ubiquinone/menaquinone biosynthesis methyltransferase							-2.13068	-1.95576	0.0210985	-3.49338	-2.48997	0.00196248	nr	nr	nr	nr	Unknown function	No	No	Yes	Cytoplasmic
BP0169		exported protein										-2.36566	-2.15643	0.00484848	nr	nr	nr	nr	DNA metabolism	No	No	Yes	Unknown
BP0171		LysE family efflux protein							-1.15363	-3.6451	0.0255924				nr	nr	nr	nr	Transport and binding proteins	No	No	Yes	Cytoplasmic Membrane
BP0173		exported protein										-2.68595	-4.34878	0.00513708	nr	nr	nr	nr	Cell envelope	No	No	Yes	Unknown
BP0177		lipoprotein										-1.77585	-3.55995	0.00516595	-1.82454	>0.05	-2.03613	0.000116	Cell envelope	No	No	Yes	Unknown
BP0178		lipoprotein							4.11374	3.25886	0.0181162				nr	nr	nr	nr	Cell envelope	No	No	Yes	Unknown
BP0180	metG	methionyl-tRNA synthetase							2.82917	2.4695	0.0150162				nr	nr	nr	nr	Protein synthesis	No	No	Yes	Cytoplasmic
BP0185	dcd	deoxycytidine triphosphate deaminase	2.98187	2.89326	0.0153991	2.25274	2.08448	0.0242052	2.77831	2.688	0.0200622				nr	nr	nr	nr	Purines, pyrimidines, nucleosides, and nucleotides	No	No	Yes	Cytoplasmic
BP0189		hypothetical protein	-2.94268	-2.19512	0.0475205										-2.28902	2.45e-07	-3.12246	9.83e-05	Hypothetical proteins	No	No	Yes	Cytoplasmic
BP0204		restriction endonuclease	4.68415	4.58591	0.0156878										nr	nr	nr	nr	DNA metabolism	No	No	Yes	Cytoplasmic
BP0233		GntR family transcriptional regulator	4.17205	2.81785	0.00689645	8.98492	5.23831	0.00236265				2.35607	4.85701	0.00011544	nr	nr	nr	nr	Unknown function	Yes	No	Yes	Cytoplasmic
BP0240		conserved hypothetical protein							-1.169	-2.068	0.0464147				nr	nr	nr	nr	Central intermediary metabolism	No	No	Yes	Cytoplasmic
BP0241		conserved hypothetical protein										-6.73753	-1.79305	0.00251082	nr	nr	nr	nr	DNA metabolism	No	No	Yes	Cytoplasmic
BP0250	tctC09	Tripartite tricarboxylate transporter family receptor	-2.6484	-2.25762	0.00391616	-2.44673	-2.20631	0.0258486				-2.73164	-3.74695	0.0002886	nr	nr	nr	nr	Unknown function	No	No	Yes	Periplasmic
BP0258		conserved hypothetical protein							2.70088	1.35827	0.0464147				1.11838	>0.05	2.17681	0.000316	Regulatory functions	No	No	Yes	Cytoplasmic
BP0259	cydA	cytochrome D ubiquinol oxidase subunit I							2.30815	3.27833	0.0461487	2.4897	2.07334	0.00167388	1.66514	>0.05	4.06475	6.9e-06	Energy metabolism	No	No	Yes	Cytoplasmic Membrane
BP0275	petC	cytochrome C1 precursor							-2.26748	-1.62747	0.0227446	-3.20293	-3.46046	0.00392496	-2.11967	2.25e-07	-1.74234	>0.05	Energy metabolism	No	No	Yes	Cytoplasmic Membrane
BP0276	petB	cytochrome B										-2.75107	-3.29345	0.00851371	-2.07926	5.74e-06	-1.7576	>0.05	Unknown function	No	No	Yes	Cytoplasmic Membrane
BP0301		ABC transporter substrate binding protein	-3.36225	-2.76261	0.0129839	-2.0875	-2.42308	0.0261406							nr	nr	nr	nr	Transport and binding proteins	No	No	Yes	Periplasmic
BP0322	pyrC	dihydroorotase							10.3321	8.86855	0.0176679				1.05165	>0.05	2.19754	0.00896	Unknown function	No	No	Yes	Cytoplasmic
BP0334	tctC	Tripartite tricarboxylate transporter family receptor	-2.74617	-2.71682	0.0221694										nr	nr	nr	nr	Cell envelope	No	No	Yes	Periplasmic
BP0366		universal stress protein (Pseudogene)				9.12783	8.4037	0.0316194	-2.05457	-2.64557	0.0158016	4.29848	6.38916	0.0131602	-1.09528	>0.05	2.07592	0.0034	Cellular processes	No	No	Yes	Unknown
BP0368	gdhA	NADP-specific glutamate dehydrogenase							3.29693	2.36201	0.00327385	2.18854	1.51849	0.0161039	nr	nr	nr	nr	Amino acid biosynthesis	No	No	Yes	Cytoplasmic
BP0371	gatB	glutamyl-tRNA(GLN) amidotransferase subunit B				N.R.	N.R.		4.73259	1.14061	0.0210985	N.R.	N.R.		nr	nr	nr	nr	Protein synthesis	No	No	Yes	Cytoplasmic
BP0374	mreB	rod shape-determining protein	1.77847	2.22197	0.000704765							2.1585	2.04601	0.0038961	nr	nr	nr	nr	Unknown function	No	No	Yes	Cytoplasmic
BP0379	ldh	L-lactate dehydrogenase	2.9833	1.89916	0.000704765	N.R.	N.R.		3.84526	3.46119	0.0176679	N.R.	N.R.		1.12452	>0.05	2.74756	0.000429	Energy metabolism	No	No	Yes	Cytoplasmic
BP0380		Sodium:sulfate symportert							4.01283	2.31708	0.00634435				nr	nr	nr	nr	Cell envelope	No	No	Yes	Cytoplasmic Membrane
BP0398	lmgB	glycosyl transferase											3.85172	0.00395382	10.4052	3.7e-08	9.38619	SI <500	Cell envelope	No	Yes	Yes	Cytoplasmic Membrane
BP0438		conserved hypothetical protein										6.37615	6.71222	0.00415584	nr	nr	nr	nr	Unknown function	No	No	Yes	Cytoplasmic
BP0460	topB	DNA topoisomerase iii	3.56896	2.99506	0.0120615	N.R.	N.R.		1.64101	2.09167	0.0306	N.R.	N.R.		nr	nr	nr	nr	DNA metabolism	No	No	Yes	Cytoplasmic
BP0465		aldehyde dehydrogenase	-1.71543	-2.04638	0.0210719	-2.74457	-3.0439	0.0368804							nr	nr	nr	nr	Energy metabolism	No	No	Yes	Cytoplasmic
BP0484	lldD	L-lactate dehydrogenase	2.80674	1.15523	0.0410358				3.55124	3.92182	0.0247666				2.44546	9.71e-07	2.57428	4.26e-06	Energy metabolism	No	No	Yes	Cytoplasmic
BP0489	gyrB	DNA gyrase subunit B				N.R.	N.R.		3.80204	3.41568	0.0176679	N.R.	N.R.		nr	nr	nr	nr	DNA metabolism	No	No	Yes	Cytoplasmic
BP0495		inner-membrane protein	N.R.	N.R.		9.45211	4.9334	0.0258486	N.R.	N.R.					nr	nr	nr	nr	Cell envelope	No	No	Yes	Cytoplasmic Membrane
BP0499	btcA	t3ss chaperone	12.3586	8.92485	0.0127782				6.9739	4.42817	0.00676833	6.84718	6.00926	0.00383838	17.7104	1.19e-09	25.9179	3.38e-08	Hypothetical proteins	Yes	Yes	Yes	Periplasmic
BP0500	bteA	t3ss toxin										3.14283	2.9393	0.00340548	22.774	1.39e-10	25.4131	1.1e-09	Hypothetical proteins	No	Yes	Yes	Extracellular
BP0529		autotransporter	2.40402	2.00557	0.0118602				-2.56445	-3.34835	0.0405474				nr	nr	nr	nr	Unknown function	No	No	Yes	Extracellular
BP0532		substrate-CoA ligase										2.12835	1.9882	0.0105916	nr	nr	nr	nr	Unknown function	No	No	Yes	Cytoplasmic
BP0533		transcriptional regulator										2.86237	1.38879	0.00398268	nr	nr	nr	nr	Regulatory functions	No	No	Yes	Cytoplasmic
BP0535		carboxymuconolactone decarboxylase	4.15094	4.07155	0.0156878	6.2596	5.22321	0.0258486	1.36964	-1.54066	0.049678	2.42282	2.39251	0.025974	11.0695	1.12e-09	10.2088	2.9e-08	Central intermediary metabolism	Yes	Yes	Yes	Unknown
BP0536		exported protein (Pseudogene)	7.67958	8.23252	0.0136514										3.92717	4.75e-08	3.16031	1.53e-06	Unknown function	No	Yes	Yes	Unknown
BP0559		aminotransferase	3.71703	1.62096	0.044503										nr	nr	nr	nr	Cell envelope	No	No	Yes	Cytoplasmic
BP0561	tctC	Tripartite tricarboxylate transporter family receptor				-2.64194	-2.29169	0.0254558							nr	nr	nr	nr	Cell envelope	No	No	no	Periplasmic
BP0570		exported protein										-2.04101	-2.00097	0.0232035	nr	nr	nr	nr	DNA metabolism	No	No	Yes	Unknown
BP0571		two-component sensor kinase	N.R.	N.R.					N.R.	N.R.		4.87475	4.51752	0.0245887	nr	nr	nr	nr	Regulatory functions	No	No	Yes	Cytoplasmic Membrane
BP0603	gpsA	glycerol-3-phosphate dehydrogenase [NAD(P)+]							10.9071	9.56756	0.0176679	16.1232	10.6545	0.0001443	nr	nr	nr	nr	Energy metabolism	Yes	No	Yes	Unknown
BP0604	secB	protein-export protein				2.60283	2.38841	0.0258486							nr	nr	nr	nr	Protein fate	No	No	Yes	Cytoplasmic
BP0617		TetR-family transcriptional regulator				N.R.	N.R.		3.57843	1.51155	0.0134443	N.R.	N.R.		nr	nr	nr	nr	Regulatory functions	No	No	no	Cytoplasmic
BP0619		branched-chain amino acid ABC transporter, ATP-binding protein							10.3323	8.86845	0.0176679				nr	nr	nr	nr	Transport and binding proteins	No	No	no	Unknown
BP0624		substrate-CoA ligase	-7.02043	-3.86718	0.00993004										-6.63057	8.91e-08	-27.8729	3.43e-07	Fatty acid and phospholipid metabolism	No	No	no	Cytoplasmic
BP0625		acyl-CoA dehydrogenase	-2.9426	-1.99559	0.033239	-1.73887	-2.54122	0.0088753							-5.58665	2.13e-07	-23.6281	3.15e-07	Fatty acid and phospholipid metabolism	No	No	no	Cytoplasmic
BP0627		enoyl-CoA hydratase/isomerase							-6.4611	-4.46705	0.00327385	-4.40266	-2.2741	0.00167388	-5.42415	1.54e-07	-24.5222	1.24e-06	Unknown function	No	No	no	Cytoplasmic
BP0635		enoyl-CoA hydratase									0.0325196	-5.63571	-4.17077	0.00031746	nr	nr	nr	nr	Unknown function	No	No	no	Cytoplasmic
BP0641	tctC	Tripartite tricarboxylate transporter family receptor										-4.64828	-3.61583	0.00337662	-1.69437	>0.05	-2.51544	0.0119	Cell envelope	No	No	no	Periplasmic
BP0642		conserved hypothetical protein	-2.40558	-1.92351	0.0146784										-1.64756	>0.05	-2.9799	0.00783	Unknown function	No	No	no	Cytoplasmic
BP0663		conserved hypothetical protein	-2.36467	-2.69514	0.0239388										-2.19419	1.28e-05	-2.06728	0.000102	Hypothetical proteins	No	No	Yes	Unknown
BP0664	tctC	Tripartite tricarboxylate transporter family receptor	-5.58439	-4.35357	0.0136514	-2.63555	-3.22263	0.00236265				-1.93427	-2.34572	0.0168543	nr	nr	nr	nr	Unknown function	No	No	Yes	Periplasmic
BP0666	glmS	glucosamine--fructose-6-phosphate aminotransferase [isomerizing]				-2.13646	-2.31733	0.0339061				-1.56712	-2.74034	0.00865801	-1.70624	>0.05	-3.44165	1.6e-07	Central intermediary metabolism	No	No	Yes	Cytoplasmic
BP0667		AsnC-family transcriptional regulator							11.2661	2.39175	0.0179759				nr	nr	nr	nr	Regulatory functions	No	No	Yes	Cytoplasmic
BP0680		conserved hypothetical protein							-2.60322	-3.06153	0.0465241	-1.93129	-2.29923	0.0215296	nr	nr	nr	nr	Unknown function	No	No	Yes	Unknown
BP0682	tctC	Tripartite tricarboxylate transporter family receptor				-1.74685	-5.39476	0.034253							-1.76669	>0.05	-2.24742	0.000295	Cell envelope	No	No	Yes	Periplasmic
BP0693		Hpr serine kinase/phosphatase	3.91596	1.055	0.0156878										nr	nr	nr	nr	Regulatory functions	No	No	Yes	Cytoplasmic
BP0694	rpoP	nitrogen regulatory IIA protein										-2.27505	-2.4661	0.0123521	nr	nr	nr	nr	Unknown function	No	No	Yes	Cytoplasmic
BP0702	purT	phosphoribosylglycinamide formyltransferase 2				1.90821	2.20643	0.0451005							nr	nr	nr	nr	Purines, pyrimidines, nucleosides, and nucleotides	No	No	Yes	Cytoplasmic Membrane
BP0721		aminotransferase	N.R.	N.R.					N.R.	N.R.		3.31452	6.12912	0.00623377	nr	nr	nr	nr	Unknown function	No	No	Yes	Cytoplasmic
BP0725		ABC transporter, permease protein										4.47498	2.58598	0.0145743	nr	nr	nr	nr	Transport and binding proteins	No	No	Yes	Cytoplasmic Membrane
BP0748	rpmA	50S ribosomal protein L27				2.3084	2.8184	0.0316194							nr	nr	nr	nr	Protein synthesis	No	No	no	Cytoplasmic
BP0749	rplU	50S ribosomal protein L21							2.48703	2.46194	0.0325196				nr	nr	nr	nr	Unknown function	No	No	Yes	Cytoplasmic
BP0762	cyaD	cyclolysin secretion protein										-1.86725	-2.03989	0.0237807	37.793	6.43e-11	46.2096	4.84e-11	Unknown function	No	Yes	Yes	Cytoplasmic Membrane
BP0763	cyaE	cyclolysin secretion protein							9.08729	3.56877	0.00327385				31.8809	7.75e-11	40.1033	9.79e-11	Unknown function	No	Yes	Yes	Outer Membrane
BP0779		conserved hypothetical protein							9.97372	23.1479	0.0134443				nr	nr	nr	nr	Hypothetical proteins	No	No	no	Cytoplasmic
BP0784	ilvB	acetolactate synthase large subunit				1.82327	2.69534	0.0472118							nr	nr	nr	nr	Amino acid biosynthesis	No	No	no	Cytoplasmic
BP0794	rpsO	30S ribosomal protein S15										-1.12135	3.47609	0.011544	nr	nr	nr	nr	Protein synthesis	No	No	no	Cytoplasmic
BP0800		zinc-binding dehydrogenase										-1.64738	-2.31176	0.0163636	nr	nr	nr	nr	Energy metabolism	No	No	Yes	Cytoplasmic Membrane
BP0816		conserved hypothetical protein							2.43432	1.63252	0.010029				nr	nr	nr	nr	Hypothetical proteins	No	No	Yes	Unknown
BP0840	ompP	outer membrane porin protein precursor	-2.05712	-2.29697	0.0132507										nr	nr	nr	nr	Unknown function	No	No	Yes	Outer Membrane
BP0846	nuoF	respiratory-chain NADH dehydrogenase, 51 kDa subunit							3.28388	3.16948	0.0238824				nr	nr	nr	nr	Energy metabolism	No	No	Yes	Cytoplasmic
BP0848	nuoH	NADH-ubiquinone oxidoreductase, chain H							2.29085	1.56053	0.0496948				nr	nr	nr	nr	Unknown function	No	No	Yes	Cytoplasmic Membrane
BP0853	nuoM	NADH-ubiquinone oxidoreductase, chain M										1.8693	2.08405	0.00834055	nr	nr	nr	nr	Unknown function	No	No	Yes	Cytoplasmic Membrane
BP0868	fbp	fructose-1,6-bisphosphatase	-1.99998	-2.5098	0.04504	-2.12806	-2.56083	0.0216726							nr	nr	nr	nr	Energy metabolism	No	No	Yes	Cytoplasmic
BP0870		exported protein				-3.00416	-3.26817	0.0339061				2.01467	-1.09918	0.0182107	2.5874	9.73e-07	1.89133	>0.05	Cell envelope	No	No	Yes	Unknown
BP0878		phospholipase										-4.07522	-4.85432	0.00150072	-2.84546	1.41e-06	-7.53046	2.39e-07	Cellular processes	No	No	Yes	Outer Membrane
BP0879		aldehyde dehydrogenase (Pseudogene)							-2.34825	-1.88458	0.0411181				nr	nr	nr	nr	Unknown function	No	No	Yes	Unknown
BP0900		oxidoreductase							-7.39925	-6.8707	0.020872	-7.82758	-8.84831	0.00378066	-4.62067	1.44e-07	-3.98107	5.26e-06	Central intermediary metabolism	No	No	Yes	Cytoplasmic
BP0901		oxidoreductase				-3.27423	-2.77279	0.0295772							-3.60693	5.87e-09	-3.46259	9.68e-07	Central intermediary metabolism	No	No	Yes	Cytoplasmic
BP0943	ompA	outer membrane protein A precursor	-1.30834	-2.34145	0.0249534										nr	nr	nr	nr	Cell envelope	No	No	Yes	Outer Membrane
BP0946	pheA	p-protein [includes: chorismate mutase and prephenate dehydratase]	2.04924	1.92944	0.0136514										nr	nr	nr	nr	Unknown function	No	No	Yes	Cytoplasmic
BP0949	cmk	cytidylate kinase	N.R.	N.R.		-8.57181	-9.18711	0.0290063	N.R.	N.R.					nr	nr	nr	nr	Purines, pyrimidines, nucleosides, and nucleotides	No	No	Yes	Cytoplasmic
BP0953		membrane protein	-6.30509	-5.33962	0.0275798										nr	nr	nr	nr	Cell envelope	No	No	Yes	Cytoplasmic
BP0962	etfA	electron transfer flavoprotein alpha-subunit							-2.18658	-2.71721	0.0116461				nr	nr	nr	nr	Energy metabolism	No	No	Yes	Unknown
BP0965		antioxidant protein				2.59551	2.44095	0.0258486				2.13437	2.38187	0.00398268	2.14504	4.81e-07	2.15028	0.0011	Unknown function	No	No	Yes	Cytoplasmic
BP0966	sbp	sulfate-binding protein precursor				3.12589	3.40922	0.022031	4.79224	1.76255	0.049678				7.32394	3.36e-06	1.28239	>0.05	Transport and binding proteins	Yes	No	Yes	Periplasmic
BP0975	rplS	50S ribosomal protein L19										2.05225	2.04801	0.0175469	nr	nr	nr	nr	Protein synthesis	No	No	no	Cytoplasmic
BP0989	prlC	oligopeptidase A							2.3156	1.9753	0.0287512				nr	nr	nr	nr	Protein fate	No	No	Yes	Cytoplasmic
BP0993	aceE	pyruvate dehydrogenase E1 component	2.12038	1.58919	0.0153991										nr	nr	nr	nr	Energy metabolism	No	No	Yes	Cytoplasmic
BP0995	lpdA	dihydrolipoamide dehydrogenase				-2.16511	-1.95206	0.0258486							nr	nr	nr	nr	Energy metabolism	No	No	Yes	Cytoplasmic
BP1000	gap	glyceraldehyde-3-phosphate dehydrogenase				-2.15154	-1.99717	0.028434	-1.52023	-2.24454	0.016797	-2.10596	-1.99645	0.0041847	nr	nr	nr	nr	Energy metabolism	No	No	Yes	Cytoplasmic
BP1031	cheR	chemotaxis protein methyltransferase (Pseudogene)							3.21041	2.68913	0.0365028				nr	nr	nr	nr	Unknown function	No	No	Yes	Unknown
BP1046	secD	protein-export membrane protein	12.4513	9.76307	0.0127782	N.R.	N.R.					N.R.	N.R.		nr	nr	nr	nr	Protein fate	No	No	Yes	Cytoplasmic Membrane
BP1056		membrane protein	2.61741	2.97221	0.0122886							2.06722	2.03726	0.00822511	2.03097	2.03e-06	1.77099	>0.05	Cell envelope	No	No	Yes	Unknown
BP1057		membrane protein				-2.11328	-2.15819	0.0339061	-4.43998	-5.26472	0.0196795	-2.74838	-2.63621	0.00467532	nr	nr	nr	nr	Cell envelope	No	No	Yes	Unknown
BP1058		membrane protein							-2.48589	-1.91942	0.0247666	-2.05693	-2.47298	0.00606061	nr	nr	nr	nr	Unknown function	No	No	Yes	Cytoplasmic Membrane
BP1071	pstS	phosphate-binding periplasmic protein precursor							-1.10897	-2.30253	0.0284077				1.25308	>0.05	-2.93287	0.00891	Transport and binding proteins	No	No	Yes	Periplasmic
BP1087		conserved hypothetical protein										-2.32949	-1.60027	0.00023088	nr	nr	nr	nr	Unknown function	No	No	Yes	Unknown
BP1124	sucA	2-oxoglutarate dehydrogenase E1 component	6.07482	3.17418	0.000704765	4.76867	4.41519	0.0295772	4.29094	3.58927	0.0134443	2.25135	2.11171	0.00314574	nr	nr	nr	nr	Energy metabolism	Yes	No	Yes	Cytoplasmic
BP1125	odhB	dihydrolipoamide succinyltransferase component of 2-oxoglutarate dehydrogenase complex	2.47725	1.71768	0.000704765										1.00688	>0.05	2.0549	0.000597	Energy metabolism	No	No	Yes	Cytoplasmic
BP1143	trpS	tryptophanyl-tRNA synthetase				1.73778	2.10695	0.0302171							1.27602	>0.05	2.21582	1.99e-05	Protein synthesis	No	No	Yes	Cytoplasmic
BP1175		exported protein	3.77538	3.8123	0.0156878	6.09995	5.78261	0.0269601				3.23183	3.35946	0.0027417	2.72409	1.11e-07	4.46225	2.49e-08	Cell envelope	Yes	Yes	no	Unknown
BP1188		hypothetical protein										-60.2235	-18.6531	0.00236652	nr	nr	nr	nr	Hypothetical proteins	No	No	no	Cytoplasmic
BP1189		lipoprotein							5.55746	4.22434	0.0160991	2.20288	1.59421	0.0102742	3.06857	1.33e-07	1.89811	>0.05	Unknown function	No	No	no	Outer Membrane
BP1200	bapB	autotransporter (pseudogene)										5.51519	8.86755	0.000923521	10.6529	1.57e-10	12.2962	2.45e-07	Unknown function	No	Yes	Yes	Extracellular
BP1204		conserved hypothetical protein	2.87061	4.10484	0.000704765	N.R.	N.R.					N.R.	N.R.		3.77622	1.43e-08	7.71529	SI <500	Unknown function	No	Yes	Yes	Cytoplasmic
BP1205		conserved hypothetical protein	N.R.	N.R.		2.46002	3.71513	0.0258486	N.R.	N.R.					3.01794	5.87e-07	5.20969	4.14e-05	Hypothetical proteins	No	Yes	Yes	Unknown
BP1221	dadX	alanine racemase, catabolic	N.R.	N.R.					N.R.	N.R.		5.88859	6.74217	0.0223377	nr	nr	nr	nr	Cell envelope	No	No	Yes	Cytoplasmic
BP1237	ispH	drug tolerance protein	2.52927	2.56356	0.0376678										nr	nr	nr	nr	Biosynthesis of cofactors, prosthetic groups, and carriers	No	No	Yes	Cytoplasmic
BP1247	infB	translation initiation factor IF-2	2.02699	1.9601	0.0131525										nr	nr	nr	nr	Protein synthesis	No	No	Yes	Cytoplasmic
BP1252		exported protein								5.59349	0.0150162				62.7083	8.12e-11	66.9418	9.63e-10	Cell envelope	No	Yes	Yes	Unknown
BP1263	trxA	thioredoxin 1										-2.37202	-1.74836	0.00051948	nr	nr	nr	nr	Unknown function	No	No	Yes	Cytoplasmic
BP1277	livJ	leu/ile/val-binding protein precursor	-2.61629	-1.77494	0.00369453										-1.46592	>0.05	-2.33516	4.05e-05	Transport and binding proteins	No	No	Yes	Periplasmic
BP1285	livJ	leu/ile/val-binding protein precursor	-2.24023	-1.94559	0.0119305										nr	nr	nr	nr	Transport and binding proteins	No	No	Yes	Periplasmic
BP1311		membrane protein										-23.9508	-15.4576	0.00138528	-4.60813	4.54e-09	-6.02363	3.49e-07	Cell envelope	No	No	no	Cytoplasmic Membrane
BP1315		universal stress family protein	-4.20482	-4.45814	0.0145714										nr	nr	nr	nr	Unknown function	No	No	no	Cytoplasmic
BP1322		two-component sensor histidine kinase (Pseudogene)										7.83685	6.37897	0.000692641	-2.53861	>0.05	-3.68974	0.000111	Regulatory functions	No	No	no	Cytoplasmic Membrane
BP1359		mandelate racemase										1.00936	-3.82806	0.00519481	nr	nr	nr	nr	Unknown function	No	No	no	Cytoplasmic
BP1413		conserved hypothetical protein										-2.35822	-2.42247	0.0102165	nr	nr	nr	nr	Cell envelope	No	No	Yes	Cytoplasmic
BP1415	purF	amidophosphoribosyltransferase							3.675	2.64345	0.0176679				nr	nr	nr	nr	Purines, pyrimidines, nucleosides, and nucleotides	No	No	Yes	Cytoplasmic
BP1418	map	methionine aminopeptidase	4.92415	4.82548	0.0153991							1.88403	2.16587	0.00219336	nr	nr	nr	nr	Protein fate	No	No	no	Cytoplasmic
BP1419	rpsB	30S ribosomal protein S2							2.89119	2.36447	0.0134443	2.45329	2.20682	0.00438672	nr	nr	nr	nr	Protein synthesis	No	No	no	Cytoplasmic
BP1421	pyrH	uridylate kinase	3.26884	2.58654	0.0118602	N.R.	N.R.					N.R.	N.R.		nr	nr	nr	nr	Purines, pyrimidines, nucleosides, and nucleotides	No	No	Yes	Cytoplasmic
BP1425	dxr	1-deoxy-D-xylulose 5-phosphate reductoisomerase	2.50761	2.47845	0.0195302										nr	nr	nr	nr	Biosynthesis of cofactors, prosthetic groups, and carriers	No	No	Yes	Unknown
BP1435		conserved hypothetical protein	4.05237	1.83452	0.00369681	2.64219	1.50065	0.046849				3.44479	3.8547	0.00210678	nr	nr	nr	nr	Hypothetical proteins	Yes	No	Yes	Cytoplasmic
BP1436	ppsA	phosphoenolpyruvate synthase							2.30211	1.99382	0.0134742				nr	nr	nr	nr	Energy metabolism	No	No	Yes	Cytoplasmic
BP1441		membrane protein							1.7295	-2.76523	0.0232922				nr	nr	nr	nr	Unknown function	No	No	Yes	Cytoplasmic Membrane
BP1453	carB	carbamoyl-phosphate synthase large chain							1.82139	2.01058	0.0260522				nr	nr	nr	nr	Purines, pyrimidines, nucleosides, and nucleotides	No	No	Yes	Unknown
BP1481	leuC	3-isopropylmalate dehydratase large subunit	3.44545	2.41523	0.0302599	N.R.	N.R.					N.R.	N.R.		nr	nr	nr	nr	Amino acid biosynthesis	No	No	Yes	Cytoplasmic
BP1497	thrS	threonyl-tRNA synthetase							2.10713	2.32741	0.0405112	1.73419	2.4627	0.000779221	nr	nr	nr	nr	Protein synthesis	No	No	Yes	Cytoplasmic
BP1498	infC	translation initiation factor IF-3				-2.48045	-1.94113	0.0180343	-3.76575	-5.59715	0.00821783	-2.09461	-2.27608	0.00323232	nr	nr	nr	nr	Protein synthesis	No	No	Yes	Cytoplasmic
BP1500		IIa component of sugar transport PTS system	4.0916	3.36617	0.0129839										nr	nr	nr	nr	Energy metabolism	No	No	Yes	Unknown
BP1528		conserved hypothetical protein										-2.17923	1.48935	0.00764791	nr	nr	nr	nr	Unknown function	No	No	Yes	Unknown
BP1532		amino acid-binding periplasmic protein	-4.25173	-2.95969	0.00369681										-1.70693	>0.05	-2.31051	0.000506	Transport and binding proteins	No	No	Yes	Periplasmic
BP1537	gcdH	glutaryl-CoA dehydrogenase							2.51464	1.79475	0.0223751				nr	nr	nr	nr	Energy metabolism	No	No	Yes	Cytoplasmic
BP1545	pbpG	D-alanyl-D-alanine carboxypeptidase							-1.10929	-2.09837	0.0333656				nr	nr	nr	nr	Cell envelope	No	No	Yes	Unknown
BP1568	fim3	serotype 3 fimbrial subunit precursor	13.2968	13.9655	0.0136514	4.01565	4.90516	0.0180343	3.78367	4.29867	0.0421752	7.83266	10.0827	0.000808081	3.10024	5.2e-07	1.76947	>0.05	Cell envelope	Yes	No	Yes	Extracellular
BP1573	glnH	glutamine-binding periplasmic protein precursor	-2.74667	-2.10798	0.0132507							-2.25588	-2.74866	0.00037518	nr	nr	nr	nr	Transport and binding proteins	No	No	Yes	Periplasmic
BP1587		conserved hypothetical protein							1.93674	-2.44407	0.0134443				nr	nr	nr	nr	Hypothetical proteins	No	No	Yes	Cytoplasmic
BP1610	bapC-like	autotransporter (Pseudogene)				N.R.	N.R.		3.20914	2.64259	0.015685	N.R.	N.R.		nr	nr	nr	nr	Cell envelope	No	No	Yes	Extracellular
BP1611		translational inhibitor							-1.84335	-2.35606	0.00681924				nr	nr	nr	nr	Transcription	No	No	Yes	Cytoplasmic
BP1612	recG	ATP-dependent DNA helicase										9.59132	8.31968	0.00343434	nr	nr	nr	nr	DNA metabolism	No	No	Yes	Cytoplasmic
BP1616	dps	DNA-binding protein	-1.46644	-2.17503	0.0340469				-2.60043	-2.72714	0.0223751				nr	nr	nr	nr	Cellular processes	No	No	Yes	Cytoplasmic
BP1618	tviD	N-terminal region of capsular polysaccharide biosynthesis protein (partial)										-2.32108	-2.19761	0.0165368	-71.8345	2.6e-10	-95.595	6.77e-10	Cell envelope	No	No	Yes	Cytoplasmic
BP1619		hypothetical protein										-18.5282	-19.5218	0.00450216	-103.445	4.63e-12	-174.831	8.43e-11	Hypothetical proteins	No	No	Yes	Cytoplasmic
BP1629	wbpO	lps o-antigen										2.93636	4.57942	0.0120346	-77.4089	4.63e-10	-254.545	8.57e-11	Cell envelope	No	No	Yes	Cytoplasmic
BP1630	wbpP	capsular polysaccharide biosynthesis protein	N.R.	N.R.		-1.91316	-2.57484	0.0319978	N.R.	N.R.		-3.05344	-3.84704	0.000808081	-1.93242	>0.05	-4.31498	8.32e-08	Unknown function	No	No	Yes	Cytoplasmic
BP1664	gst	glutathione S-transferase	2.16903	2.31451	0.0144606										nr	nr	nr	nr	Central intermediary metabolism	No	No	no	Cytoplasmic
BP1698		exported protein										25.5767	19.6729	0.00023088	nr	nr	nr	nr	Cell envelope	No	No	no	Unknown
BP1705		exported protein	2.43618	-1.21721	0.0443388										-11.8796	1.5e-10	-6.46185	4.27e-06	Cell envelope	No	No	Yes	Unknown
BP1712		conserved hypothetical protein	3.60864	2.03377	0.0303204										nr	nr	nr	nr	Purines, pyrimidines, nucleosides, and nucleotides	No	No	Yes	Cytoplasmic
BP1715		permease										-5.79406	-1.97814	0.00761905	nr	nr	nr	nr	Unknown function	No	No	Yes	Cytoplasmic Membrane
BP1716	gcp	glycoprotease							10.1955	8.21096	0.0176679				nr	nr	nr	nr	Protein fate	No	No	Yes	Extracellular
BP1721		peptidase	2.11686	2.4332	0.0110354										nr	nr	nr	nr	Cell envelope	No	No	Yes	Outer Membrane
BP1726		MerR-family transcriptional regulator				-1.16407	6.90215	0.0409288							nr	nr	nr	nr	Regulatory functions	No	No	Yes	Cytoplasmic
BP1727		exported protein				2.35239	1.72569	0.0379313							-1.08817	>0.05	4.79711	0.00575	Unknown function	No	No	Yes	Unknown
BP1729		pyridine nucleotide-disulfide oxidoreductase							1.51727	-3.07594	0.0485019				-1.34212	>0.05	8.36699	0.0166	Energy metabolism	No	No	Yes	Unknown
BP1736		exported protein				-21.3413	-23.3868	0.0323538				-10.1693	-6.4333	0.00152958	-9.2279	6.66e-09	-18.2111	2.69e-09	Cellular processes	No	No	no	Periplasmic
BP1738		conserved hypothetical protein				-15.7275	-12.6264	0.028434				-12.1562	-16.5297	0.00683983	-7.97183	2.09e-09	-14.8438	2.68e-08	Unknown function	No	No	no	Unknown
BP1743		hypothetical protein	-1.75705	-2.41975	0.0452822										nr	nr	nr	nr	Hypothetical proteins	No	No	no	Unknown
BP1746		peptidoglycan-binding protein	2.4274	2.23977	0.0407422										nr	nr	nr	nr	Protein fate	No	No	no	Cytoplasmic Membrane
BP1747		conserved hypothetical protein	-4.00541	-3.24661	0.0296237				-5.07471	-5.15846	0.0210985	-3.58618	-4.55123	0.00011544	-2.33725	3.29e-06	-3.09651	2.91e-06	Hypothetical proteins	No	No	no	Unknown
BP1753	ileS	isoleucyl-tRNA synthetase				-1.75514	-2.35968	0.0319978							nr	nr	nr	nr	Protein synthesis	No	No	Yes	Cytoplasmic
BP1756		conserved hypothetical protein				5.08608	7.41136	0.0424016				3.60376	4.49448	0.0134776	nr	nr	nr	nr	Purines, pyrimidines, nucleosides, and nucleotides	No	No	no	Cytoplasmic
BP1758		fatty acid desaturase							2.76106	2.33776	0.0257497				nr	nr	nr	nr	Energy metabolism	No	No	Yes	Cytoplasmic Membrane
BP1767	phg	autotransporter	3.45609	2.12965	0.00800176										nr	nr	nr	nr	Unknown function	No	No	Yes	Extracellular
BP1769		hypothetical protein										-1.33224	-2.76351	0.0002886	nr	nr	nr	nr	Hypothetical proteins	No	No	Yes	Cytoplasmic
BP1770	cspA	cold shock-like protein	-2.14365	-2.09389	0.0153991				-5.05827	1.07338	0.0464147	-2.79932	-2.446	0.0018759	nr	nr	nr	nr	Unknown function	No	No	Yes	Cytoplasmic
BP1774	tig	trigger factor							-2.03515	-2.02327	0.0210985				nr	nr	nr	nr	Protein fate	No	No	Yes	Cytoplasmic
BP1776	clpX	ATP-dependent Clp protease ATP-binding subunit	2.38211	1.27387	0.0120615										nr	nr	nr	nr	Protein fate	No	No	Yes	Cytoplasmic
BP1796	uvrB	excinuclease ABC subunit B	-10.4625	-6.2351	0.0136514										nr	nr	nr	nr	DNA metabolism	No	No	Yes	Cytoplasmic
BP1802	hscB	chaperone protein	4.38995	8.8564	0.0498685	N.R.	N.R.					N.R.	N.R.		nr	nr	nr	nr	Protein fate	No	No	Yes	Cytoplasmic
BP1819	ugpB	glycerol-3-phosphate-binding periplasmic protein precursor				-2.48925	-1.37627	0.00637548				-2.81738	-2.21478	0.00291486	nr	nr	nr	nr	Unknown function	No	No	Yes	Periplasmic
BP1821		conserved hypothetical protein (Pseudogene)							2.50327	1.14928	0.039318				nr	nr	nr	nr	Unknown function	No	No	Yes	Unknown
BP1829		lipoprotein				3.72457	5.04327	0.022031				2.75505	2.5577	0.00265512	nr	nr	nr	nr	Cell envelope	No	No	Yes	Outer Membrane
BP1839	rpsP	30S ribosomal protein S16				-3.19104	-5.35796	0.0180343							nr	nr	nr	nr	Protein synthesis	No	No	no	Cytoplasmic
BP1845		conserved hypothetical protein	2.75357	1.76402	0.000704765										nr	nr	nr	nr	Central intermediary metabolism	No	No	Yes	Unknown
BP1878	bvgA	virulence factors transcription regulator	25.5516	16.6251	0.000704765	42.6095	25.2621	0.00236265	6.28278	6.21092	0.0205986	11.3611	16.4837	0.00037518	8.01763	8.29e-10	15.062	1.2e-08	Regulatory functions	Yes	Yes	Yes	Cytoplasmic
BP1881	fimB	chaperone protein	8.32127	7.66057	0.0127782	11.0653	11.9828	0.0295772				8.09711	7.90461	0.00516595	144.86	1.75e-12	267.825	1.54e-10	Unknown function	Yes	Yes	Yes	Periplasmic
BP1882	fimC	outer membrane usher protein precursor										2.77601	2.91734	0.00383838	115.653	8.56e-13	189.358	5.04e-11	Unknown function	No	Yes	Yes	Outer Membrane
BP1887		exported protein	-2.54757	-1.73953	0.000704765										nr	nr	nr	nr	Cell envelope	No	No	Yes	Periplasmic
BP1895	oplaH	5-oxoprolinase	2.02942	1.70859	0.0195302										nr	nr	nr	nr	Unknown function	No	No	Yes	Cytoplasmic
BP1900	tctC	Tripartite tricarboxylate transporter family receptor	-2.86171	-2.16537	0.00811347										nr	nr	nr	nr	Unknown function	No	No	Yes	Periplasmic
BP1905	lpxH	UDP-2,3-diacylglucosamine hydrolase										-2.51074	-3.89756	0.0156421	nr	nr	nr	nr	Cell envelope	No	No	Yes	Cytoplasmic
BP1910	accA	acetyl-coenzyme A carboxylase carboxyl transferase subunit alpha	N.R.	N.R.					N.R.	N.R.	0.049678	-4.82712	-5.43288	0.00357864	nr	nr	nr	nr	Fatty acid and phospholipid metabolism	No	No	Yes	Cytoplasmic
BP1930		ATP-binding component of ABC transporter										1.94842	2.04698	0.00103896	nr	nr	nr	nr	Transport and binding proteins	No	No	Yes	Cytoplasmic Membrane
BP1946	bpsR	MarR-family transcriptional regulator, repressor bpsABCD							-2.02392	-2.54547	0.0284077				nr	nr	nr	nr	Regulatory functions	No	No	Yes	Cytoplasmic
BP1989		exported protein										-1.71174	-5.62721	0.0137374	nr	nr	nr	nr	Protein fate	No	No	Yes	Outer Membrane
BP2014	acnA	aconitate hydratase	2.64505	2.21074	0.00438756				2.29571	2.23914	0.0247666				nr	nr	nr	nr	Energy metabolism	No	No	Yes	Cytoplasmic
BP2017		haloacid-type dehydrogenase	-1.77154	-2.0022	0.0186317										nr	nr	nr	nr	Energy metabolism	No	No	Yes	Cytoplasmic
BP2021	acnB	aconitate hydratase							5.90229	6.3488	0.0188437	1.87405	2.08029	0.000836941	nr	nr	nr	nr	Energy metabolism	No	No	no	Cytoplasmic
BP2039		amidase							2.94718	2.61686	0.0114553				nr	nr	nr	nr	Cellular processes	No	No	Yes	Cytoplasmic
BP2050	rpmG	50S ribosomal protein L33				-2.65905	-2.0841	0.0280394							nr	nr	nr	nr	Protein synthesis	No	No	no	Cytoplasmic
BP2055		periplasmic substrate-binding protein	-3.68628	-3.99924	0.0156878					-2.62347	0.0464147				-2.28702	8.3e-06	-3.74525	5.65e-05	Transport and binding proteins	No	No	Yes	Periplasmic
BP2059		thiolase	-2.14474	-1.8695	0.00811347	-2.32937	-2.51256	0.0291416							nr	nr	nr	nr	Central intermediary metabolism	No	No	Yes	Cytoplasmic
BP2061		gntR-family transcriptional regulator	N.R.	N.R.			-3.6991	0.0141826	N.R.	N.R.					nr	nr	nr	nr	Regulatory functions	No	No	Yes	Cytoplasmic
BP2067		superoxide dismutase	-2.56352	-3.70397	0.0452822										nr	nr	nr	nr	Cellular processes	No	No	no	Periplasmic
BP2068		exported protein										-2.77794	-2.91672	0.00828283	nr	nr	nr	nr	Energy metabolism	No	No	Yes	Unknown
BP2073		conserved hypothetical protein										1.8532	10.521	0.0120346	1.48364	>0.05	3.00522	0.00158	Cell envelope	No	No	Yes	Cytoplasmic
BP2075		efflux system inner membrane protein										-2.17918	-2.91062	0.000663781	nr	nr	nr	nr	Cellular processes	No	No	Yes	Cytoplasmic Membrane
BP2076		efflux system transmembrane protein				N.R.	N.R.		3.28331	2.17979	0.0176679	N.R.	N.R.		nr	nr	nr	nr	Transport and binding proteins	No	No	Yes	Cytoplasmic Membrane
BP2078	pdxJ	pyridoxal phosphate biosynthetic protein							1.85502	-1.1251	0.0333656				nr	nr	nr	nr	Unknown function	No	No	Yes	Cytoplasmic
BP2120	gor	glutathione reductase							5.19802	4.77956	0.0203905	2.05272	2.58702	0.00759019	nr	nr	nr	nr	Biosynthesis of cofactors, prosthetic groups, and carriers	Yes	No	Yes	Cytoplasmic
BP2141		exported protein							5.3628	4.83471	0.0176679	5.71742	5.07021	0.00323232	24.4421	4.59e-10	42.1613	1.65e-07	Cell envelope	Yes	Yes	Yes	Unknown
BP2147		exported protein	2.94359	3.01624	0.0214449	2.83269	2.17295	0.00934578				8.51032	8.17031	0.00493506	12.3007	2.06e-10	14.3533	1.87e-09	Unknown function	Yes	Yes	Yes	Unknown
BP2184	rpoD	RNA polymerase sigma factor 70							2.40926	2.16183	0.0447713				nr	nr	nr	nr	DNA metabolism	No	No	Yes	Cytoplasmic
BP2186	rpsU	30S ribosomal protein S21							1.89575	-1.1044	0.0205986				nr	nr	nr	nr	Protein synthesis	No	No	no	Cytoplasmic
BP2187		transferase	67.4443	40.7275	0.0296237	2.36644	1.77962	0.00236265							nr	nr	nr	nr	Purines, pyrimidines, nucleosides, and nucleotides	No	No	Yes	Cytoplasmic
BP2188	purA	adenylosuccinate synthetase				N.R.	N.R.		7.12969	7.43974	0.0205986	N.R.	N.R.		nr	nr	nr	nr	Purines, pyrimidines, nucleosides, and nucleotides	No	No	Yes	Cytoplasmic
BP2191	hflK	membrane protein	2.02361	1.71476	0.0247247										nr	nr	nr	nr	Cell envelope	No	No	Yes	Unknown
BP2192	hflX	GTP-binding protein				-2.15539	-3.72345	0.0424016							nr	nr	nr	nr	Unknown function	No	No	Yes	Cytoplasmic Membrane
BP2193	hfq	RNA-binding regulatory protein							-1.41267	-2.16648	0.0284077				nr	nr	nr	nr	Mobile and extrachromosomal element functions	No	No	Yes	Cytoplasmic
BP2198	hisS	histidyl-tRNA synthetase	1.85823	2.27852	0.0132507				2.061	1.43794	0.0414771				nr	nr	nr	nr	Protein synthesis	No	No	Yes	Cytoplasmic
BP2202	ndk	nucleoside diphosphate kinase							-1.19633	-3.53043	0.0150162	-1.67888	-2.35668	0.00770563	nr	nr	nr	nr	Unknown function	No	No	Yes	Extracellular
BP2203	valS	valyl-tRNA synthetase							1.95533	2.09084	0.0464147				nr	nr	nr	nr	Protein synthesis	No	No	Yes	Cytoplasmic
BP2213		conserved hypothetical protein	N.R.	N.R.					N.R.	N.R.		14.0319	54.6352	0.025368	nr	nr	nr	nr	Unknown function	No	No	Yes	Cytoplasmic
BP2219		cell surface protein	-2.28924	-1.76444	0.00391616										-1.30065	>0.05	-2.0977	6.23e-05	Cell envelope	No	No	Yes	Unknown
BP2226	btrV	anti-sigma factor antagonist	12.4882	3.78828	0.0378335										27.8154	4.66e-11	25.3792	1.55e-09	Transcription	No	Yes	Yes	Unknown
BP2233		type III secretion chaperone							2.49569	7.35179	0.0224185	10.1093	8.85212	0.00141414	37.518	1.17e-11	33.9215	2.75e-09	Hypothetical proteins	Yes	Yes	Yes	Unknown
BP2234	brpL	RNA polymerase sigma factor	22.0127	19.595	0.0140132							4.6494	5.50665	0.00326118	123.095	4.85e-13	255.953	1.26e-09	Transcription	Yes	Yes	Yes	Cytoplasmic
BP2235	bscC	type III secretion protein							4.30362	3.89584	0.0177724				51.2085	6.22e-13	55.9627	3.2e-10	Cell envelope	No	Yes	Yes	Outer Membrane
BP2236	bscW	type III secretion chaperone				3.92237	3.38636	0.0258486							32.116	5.09e-12	26.21	2.32e-10	Hypothetical proteins	No	Yes	Yes	Unknown
BP2248	bscJ	type III secretion protein										3.20177	2.82544	0.0110823	28.4806	2.5e-11	28.8676	6.71e-10	Unknown function	No	Yes	Yes	Outer Membrane
BP2250	bcr4	type III secretion protein	1.73314	2.33797	0.0449365				5.56581	3.03445	0.00327385	18.2075	11.3564	0.00017316	29.8269	4.59e-10	33.9143	3.87e-08	Unknown function	Yes	Yes	Yes	Unknown
BP2251	bcrH2	type III secretion chaperone				N.R.	N.R.		7.77263	6.01387	0.00327385	N.R.	N.R.		46.7896	4.38e-09	52.1309	1.78e-08	Hypothetical proteins	No	Yes	Yes	Unknown
BP2252	bopB	type III secretion system outer protein B							4.20366	2.80379	0.0205986	11.0736	9.45366	0.00167388	23.5866	6.85e-09	18.4093	6.96e-07	Cell envelope	Yes	Yes	Yes	Cytoplasmic Membrane
BP2253	bopD	type III secretion system outer protein D							5.25424	3.81922	0.00327385	10.822	7.83659	0.00031746	28.9605	2.47e-09	24.8167	1.54e-06	Cell envelope	Yes	Yes	Yes	Unknown
BP2254	bcrH1	type III secretion chaperone										2.10575	2.45121	0.0195382	23.9784	1.25e-09	14.1918	1.44e-06	Unknown function	No	Yes	Yes	Cytoplasmic
BP2258		type III secretion chaperone	1.58842	2.8301	0.0488236										nr	nr	nr	nr	Unknown function	No	No	Yes	Unknown
BP2263	bscE	type III secretion protein							17.6835	14.4611	0.0158016	2.53853	3.66736	0.000952381	70.3517	7.96e-12	108.403	2.68e-09	Hypothetical proteins	Yes	Yes	Yes	Unknown
BP2267	greA	transcription elongation factor							1.98356	-1.63752	0.0160991				nr	nr	nr	nr	Unknown function	No	No	Yes	Cytoplasmic
BP2283	qor	quinone oxidoreductase	2.22613	1.96618	0.0129839										nr	nr	nr	nr	Energy metabolism	No	No	Yes	Cytoplasmic
BP2305		aminotransferase										-4.06288	-3.52635	0.00326118	nr	nr	nr	nr	Central intermediary metabolism	No	No	Yes	Cytoplasmic
BP2309	purD	phosphoribosylamine--glycine ligase	2.00913	1.90074	0.0141323										nr	nr	nr	nr	Purines, pyrimidines, nucleosides, and nucleotides	No	No	Yes	Cytoplasmic
BP2312		conserved hypothetical protein							-2.71692	-3.34086	0.0134443	-2.24818	-1.89823	0.00733045	nr	nr	nr	nr	Cell envelope	No	No	Yes	Cytoplasmic
BP2321		ABC transporter	1.94165	3.28124	0.0132507	N.R.	N.R.					N.R.	N.R.		nr	nr	nr	nr	Transport and binding proteins	No	No	Yes	Cytoplasmic Membrane
BP2325		transferase	5.6529	5.61307	0.0156878										nr	nr	nr	nr	Unknown function	No	No	Yes	Cytoplasmic
BP2328	lps	transferase										-2.66718	-3.19498	0.00401154	nr	nr	nr	nr	Cell envelope	No	No	Yes	Cytoplasmic
BP2339	rpiA	ribose 5-phosphate isomerase a				-1.20694	3.7765	0.0258486							nr	nr	nr	nr	Energy metabolism	No	No	Yes	Unknown
BP2350		globin-like protein										-1.91888	-2.51719	0.0027417	nr	nr	nr	nr	Unknown function	No	No	Yes	Cytoplasmic
BP2358	gltA	citrate synthase							4.05872	3.36288	0.0158016	2.16406	2.02572	0.00380952	nr	nr	nr	nr	Energy metabolism	No	No	Yes	Cytoplasmic
BP2360	sdhB	succinate dehydrogenase iron-sulfur protein				3.09893	3.3976	0.0261406	-1.89284	-2.20875	0.0467045				nr	nr	nr	nr	Unknown function	No	No	Yes	Cytoplasmic Membrane
BP2362	sdhD	succinate dehydrogenase hydrophobic membrane anchor protein										-5.54967	1.11406	0.0112554	nr	nr	nr	nr	Unknown function	No	No	Yes	Cytoplasmic Membrane
BP2365	mdH	malate dehydrogenase	-2.24223	-2.08303	0.0136514	-2.01877	-1.60015	0.00236265				-2.50019	-2.35992	0.0037518	nr	nr	nr	nr	Unknown function	No	No	Yes	Cytoplasmic
BP2386	eno	enolase				-2.05569	-1.70163	0.00236265							nr	nr	nr	nr	Energy metabolism	No	No	Yes	Cytoplasmic
BP2388	kdsA	2-dehydro-3-deoxyphosphooctonate aldolase							2.42436	1.72928	0.0181162				nr	nr	nr	nr	Cell envelope	No	No	Yes	Cytoplasmic
BP2389	pyrG	CTP synthase	2.25967	2.21855	0.0153991				2.54888	2.48126	0.0205986				nr	nr	nr	nr	Purines, pyrimidines, nucleosides, and nucleotides	No	No	Yes	Cytoplasmic
BP2396		binding-protein-dependent transport periplasmic protein	2.62122	2.25247	0.0132507	2.32673	2.48092	0.041377							nr	nr	nr	nr	Unknown function	No	No	Yes	Periplasmic
BP2403		electron transfer flavoprotein-ubiquinone oxidoreductase	-2.6738	-3.96611	0.0376678							-2.79009	-3.03699	0.00207792	-2.2544	1.55e-07	-1.93454	>0.05	Energy metabolism	No	No	Yes	Cytoplasmic
BP2412	prpE	propionate--CoA ligase (pseudogene)	2.40402	2.0053	0.0118602										nr	nr	nr	nr	Unknown function	No	No	Yes	Unknown
BP2421	pepA	cytosol aminopeptidase	2.7909	2.84284	0.0153991										nr	nr	nr	nr	Unknown function	No	No	Yes	Cytoplasmic
BP2425	tctC	Tripartite tricarboxylate transporter family receptor							3.353	3.17125	0.019014				nr	nr	nr	nr	Unknown function	No	No	Yes	Periplasmic
BP2431	rnc	ribonuclease III	2.25061	-1.29861	0.00823578										nr	nr	nr	nr	Unknown function	No	No	Yes	Cytoplasmic
BP2434	mucD	serine protease	2.80453	2.21206	0.000704765	2.68178	1.98124	0.00236265							nr	nr	nr	nr	Protein fate	Yes	No	Yes	Periplasmic
BP2440	acpP	acyl carrier protein							-2.36571	-2.70932	0.0203204	-2.09243	-2.08602	0.00539683	nr	nr	nr	nr	Fatty acid and phospholipid metabolism	No	No	Yes	Cytoplasmic
BP2441	fabG	3-oxoacyl-[acyl-carrier protein] reductase	3.702	2.48327	0.000704765	2.19036	1.61368	0.0180343							nr	nr	nr	nr	Fatty acid and phospholipid metabolism	No	No	Yes	Cytoplasmic
BP2454		oxidoreductase										1.28814	-1.61065	0.00784993	nr	nr	nr	nr	Fatty acid and phospholipid metabolism	No	No	Yes	Unknown
BP2489		conserved hypothetical protein	-4.08084	-2.56122	0.00823578										nr	nr	nr	nr	Hypothetical proteins	No	No	Yes	Cytoplasmic
BP2496	arsS	arsR-family transcriptional regulator										2.70878	-3.90881	0.00020202	-2.71649	1.3e-05	-3.41803	4.69e-05	Hypothetical proteins	No	No	Yes	Cytoplasmic
BP2498	dnaJ	molecular chaperone	2.7726	2.35131	0.0129839										nr	nr	nr	nr	Energy metabolism	No	No	Yes	Cytoplasmic
BP2501		GrpE chaperone							-2.03284	-2.64657	0.00676833				nr	nr	nr	nr	Protein fate	No	No	Yes	Cytoplasmic
BP2506		DNA repair protein	-2.61285	-2.4348	0.0154834										nr	nr	nr	nr	DNA metabolism	No	No	Yes	Cytoplasmic
BP2507	fur	ferric ion uptake regulator	-1.71963	-2.42979	0.00671566	-1.99455	-3.74954	0.0320872							nr	nr	nr	nr	Regulatory functions	No	No	Yes	Cytoplasmic
BP2529		exported protein							-1.19002	-2.02916	0.0116461				nr	nr	nr	nr	Cell envelope	No	No	Yes	Unknown
BP2535		exported protein										-2.07201	-2.56973	0.001443	nr	nr	nr	nr	Biosynthesis of cofactors, prosthetic groups, and carriers	No	No	Yes	Cytoplasmic Membrane
BP2538		integral membrane protein										-1.33204	-2.30257	0.00011544	nr	nr	nr	nr	Unknown function	No	No	Yes	Cytoplasmic Membrane
BP2543	metE	5-methyltetrahydropteroyltriglutamate homocysteine methyltransferase				N.R.	N.R.		4.36478	4.63841	0.0188437	N.R.	N.R.		nr	nr	nr	nr	Amino acid biosynthesis	No	No	Yes	Cytoplasmic
BP2546	recA	RecA protein	2.22336	1.88323	0.00577064							1.64965	2.6172	0.00121212	nr	nr	nr	nr	DNA metabolism	No	No	Yes	Cytoplasmic
BP2561	rdgC	conserved hypothetical protein	4.27382	1.7218	0.0118602										nr	nr	nr	nr	Unknown function	No	No	Yes	Cytoplasmic
BP2569		lipoprotein										-9.23978	-8.4542	0.00493506	-5.5422	3.39e-08	-11.3023	3.48e-08	Cell envelope	No	No	Yes	Unknown
BP2589		DNA-binding protein	-7.12026	-2.4442	0.0366277										nr	nr	nr	nr	DNA metabolism	No	No	Yes	Cytoplasmic
BP2624	guaA	GMP synthase [glutamine-hydrolyzing]										2.06398	2.35373	0.0167388	nr	nr	nr	nr	Energy metabolism	No	No	Yes	Cytoplasmic
BP2652		exported protein	2.94161	2.76842	0.0132507										4.93882	1.24e-08	2.09891	3.25e-06	Energy metabolism	No	No	Yes	Unknown
BP2675	paaK	phenylacetate-coenzyme A ligase								-3.64195	0.0205986				-2.08867	1.98e-06	-3.05181	1.64e-06	Unknown function	No	No	Yes	Cytoplasmic
BP2692		ABC-transport protein, solute-binding component	N.R.	N.R.		5.14623	9.49501	0.0088753	N.R.	N.R.					nr	nr	nr	nr	Transport and binding proteins	No	No	Yes	Periplasmic
BP2702	argH	argininosuccinate lyase	N.R.	N.R.		-1.73728	-3.18959	0.0339061	N.R.	N.R.					nr	nr	nr	nr	Amino acid biosynthesis	No	No	Yes	Cytoplasmic
BP2710	moaD	molybdopterin converting factor							8.31752	7.13718	0.0181162				nr	nr	nr	nr	Biosynthesis of cofactors, prosthetic groups, and carriers	No	No	Yes	Unknown
BP2723		MerR-family transcriptional regulator										8.27791	6.73731	0.000692641	nr	nr	nr	nr	Unknown function	No	No	Yes	Cytoplasmic
BP2735		conserved hypothetical protein										-4.77921	-3.88156	0.0021645	nr	nr	nr	nr	Hypothetical proteins	No	No	Yes	Unknown
BP2746		ABC transport protein, inner membrane component										2.17886	2.29989	0.023925	1.67257	>0.05	2.24333	0.00228	Unknown function	No	No	Yes	Cytoplasmic Membrane
BP2757	scoF	cold-shock protein	-17.4046	-13.0078	0.0153991	-8.38462	-4.90607	0.0261406							-2.98605	2.14e-08	-3.67514	8.04e-06	Unknown function	No	No	Yes	Cytoplasmic
BP2761	sodB	superoxide dismutase							-2.19184	-2.17535	0.0339995	-2.34013	-2.39041	0.00505051	nr	nr	nr	nr	Cellular processes	No	No	no	Periplasmic
BP2764		biopolymer transport protein	3.72794	3.13307	0.0127136	N.R.	N.R.					N.R.	N.R.		nr	nr	nr	nr	Cellular processes	No	No	Yes	Cytoplasmic Membrane
BP2767		conserved hypothetical protein										-1.98744	-3.09201	0.00011544	nr	nr	nr	nr	Unknown function	No	No	Yes	Unknown
BP2773	rpsT	30s ribosomal protein s20							-1.44791	-2.21381	0.0176679				nr	nr	nr	nr	Protein synthesis	No	No	no	Cytoplasmic
BP2782		lipoprotein							-10.0727	-5.90105	0.0158016	-113.258	-116.005	0.00519481	-16.8484	1.74e-10	-38.0855	8.15e-11	Cell envelope	No	No	Yes	Unknown
BP2783	thrC	threonine synthase										1.5996	2.04522	0.00808081	nr	nr	nr	nr	Amino acid biosynthesis	No	No	Yes	Cytoplasmic
BP2785		aminotransferase							2.8721	2.87002	0.0210985				nr	nr	nr	nr	Amino acid biosynthesis	No	No	Yes	Cytoplasmic
BP2800	xseB	exodeoxyribonuclease VII small subunit	-3.04433	-1.76928	0.0153991	-4.43158	-1.55057	0.012622							nr	nr	nr	nr	DNA metabolism	No	No	Yes	Cytoplasmic
BP2801		transcriptional regulator				N.R.	N.R.		8.04264	6.69781	0.0136056	N.R.	N.R.		nr	nr	nr	nr	Regulatory functions	No	No	Yes	Cytoplasmic
BP2802	tctC	Tripartite tricarboxylate transporter family receptor				3.99888	3.22726	0.0258486							-1.37604	>0.05	-2.09605	0.00582	Unknown function	No	No	Yes	Periplasmic
BP2815		hypothetical protein				-2.23118	-1.85896	0.0258486							nr	nr	nr	nr	Unknown function	No	No	Yes	Unknown
BP2853		short chain dehydrogenase					2.61557	0.0258486							nr	nr	nr	nr	Central intermediary metabolism	No	No	Yes	Cytoplasmic
BP2864		alcohol dehydrogenase							-1.70852	-2.43417	0.0257497				nr	nr	nr	nr	Central intermediary metabolism	No	No	Yes	Cytoplasmic Membrane
BP2865		conserved hypothetical protein								-2.80843	0.0376179				nr	nr	nr	nr	Unknown function	No	No	Yes	Unknown
BP2886		lipoprotein										-6.23861	-6.66742	0.00357864	-3.31514	8.93e-07	-9.6556	4.2e-08	Cell envelope	No	No	Yes	Unknown
BP2889		c'cytochrome										-3.87451	-2.25327	0.0184127	nr	nr	nr	nr	Energy metabolism	No	No	Yes	Periplasmic
BP2890	purB	adenylosuccinate lyase	N.R.	N.R.					N.R.	N.R.		-3.4424	-2.0614	0.00152958	nr	nr	nr	nr	Purines, pyrimidines, nucleosides, and nucleotides	No	No	Yes	Cytoplasmic
BP2894		LysR-family transcriptional regulator								-13.0325	0.0147887				nr	nr	nr	nr	Regulatory functions	No	No	Yes	Cytoplasmic
BP2897	pntaA	NAD(P) transhydrogenase, subunit alpha part 1	-2.37757	-2.19208	0.0129839										nr	nr	nr	nr	Energy metabolism	No	No	Yes	Cytoplasmic Membrane
BP2907	fhaL	adhesin	-2.31836	-1.72438	0.0266573										38.4658	1.07e-12	38.8056	1.91e-08	Cellular processes	No	Yes	Yes	Extracellular
BP2908	aroG	phospho-2-dehydro-3-deoxyheptonate aldolase, Phe-sensitive				N.R.	N.R.		3.60592	3.94905	0.0199879	N.R.	N.R.		nr	nr	nr	nr	Amino acid biosynthesis	No	No	Yes	Cytoplasmic
BP2911	bph3	DNA-binding protein (histone)	2.52	2.78308	0.0120615	2.68249	3.14932	0.0258486							3.42906	1.05e-07	3.58333	5.34e-07	Unknown function	Yes	Yes	Yes	Unknown
BP2916		conserved hypothetical protein	5.57845	1.48146	0.0153991										nr	nr	nr	nr	Unknown function	No	No	Yes	Cytoplasmic
BP2924		exported protein	8.75689	6.34854	0.0145714	21.2788	14.0579	0.0180343	9.62878	6.24605	0.0147887	11.6384	11.9727	0.00421356	234.87	2.5e-11	456.763	5.62e-11	Cell envelope	Yes	Yes	no	Periplasmic
BP2927		integral membrane protein							7.16345	5.01294	0.0150162	5.38329	2.95139	0.000634921	66.763	1.71e-12	90.8221	9.35e-11	Cell envelope	Yes	Yes	Yes	Cytoplasmic Membrane
BP2928		membrane transport protein				N.R.	N.R.		3.61571	4.27147	0.0439591	N.R.	N.R.		nr	nr	nr	nr	Cell envelope	No	No	Yes	Cytoplasmic Membrane
BP2936		exported protein	21.3532	6.21375	0.000704765	3.3103	2.23772	0.00871058	18.8228	16.9577	0.0176679	2.98571	3.55171	0.00525253	61.9675	5.73e-11	49.5457	1.02e-07	Cell envelope	Yes	Yes	Yes	Cytoplasmic Membrane
BP2953		conserved hypothetical protein	-1.66176	-2.80437	0.0118958										nr	nr	nr	nr	Hypothetical proteins	No	No	Yes	Periplasmic
BP2956		hypothetical protein	N.R.	N.R.					N.R.	N.R.		4.30971	5.7805	0.0139394	nr	nr	nr	nr	Protein fate	No	No	Yes	Outer Membrane
BP2957	anmK	conserved hypothetical protein				-2.82818	-2.68644	0.0440329							nr	nr	nr	nr	Energy metabolism	No	No	Yes	Cytoplasmic
BP2959		integral membrane protein	N.R.	N.R.					N.R.	N.R.		-2.06277	-3.31275	0.00349206	nr	nr	nr	nr	Cell envelope	No	No	Yes	Unknown
BP2961	rpsI	30s ribosomal protein S9	N.R.	N.R.					N.R.	N.R.		5.60297	3.18286	0.00825397	nr	nr	nr	nr	Protein synthesis	No	No	no	Cytoplasmic
BP2963		exported solute binding protein	-2.7757	-2.38654	0.00598684	-3.31755	-2.2253	0.00236265				-2.30935	-3.70134	0.00011544	-2.01117	1.11e-07	-1.29714	>0.05	Unknown function	No	No	Yes	Unknown
BP2964		conserved hypothetical protein							-1.86064	-2.79461	0.0134443				nr	nr	nr	nr	Cellular processes	No	No	Yes	Cytoplasmic
BP2977		conserved hypothetical protein	2.46097	2.44134	0.031031										nr	nr	nr	nr	Unknown function	No	No	Yes	Unknown
BP2984	nrdB	ribonucleoside-diphosphate reductase beta chain							2.62815	2.09083	0.00676833				nr	nr	nr	nr	Unknown function	No	No	Yes	Cytoplasmic
BP2991		acyl carrier protein											-2.3614	0.00940837	nr	nr	nr	nr	Fatty acid and phospholipid metabolism	No	No	Yes	Unknown
BP2994		possible membrane protein										-2.01592	-2.25798	0.00476191	nr	nr	nr	nr	Cell envelope	No	No	Yes	Unknown
BP2996	fabG	biotin carboxylase							3.37515	1.66946	0.0136056	2.51977	1.9983	0.00300144	nr	nr	nr	nr	Fatty acid and phospholipid metabolism	Yes	No	Yes	Cytoplasmic
BP2997	fabE	biotin carboxyl carrier protein of acetyl-CoA carboxylase							-1.83333	-2.61213	0.049678	-1.85182	-2.33858	0.00031746	nr	nr	nr	nr	Fatty acid and phospholipid metabolism	No	No	Yes	Cytoplasmic
BP3002		conserved hypothetical protein				-1.35006	-3.3849	0.0180343							nr	nr	nr	nr	Transcription	No	No	Yes	Cytoplasmic
BP3009		D-amino acid dehydrogenase small subunit							2.82702	-4.73808	0.049678				2.0133	1.15e-06	2.71471	1.36e-05	Energy metabolism	No	No	Yes	Cytoplasmic Membrane
BP3014	secA	preprotein translocase secA subunit	3.27548	1.34745	0.00438756				1.70138	2.02836	0.0456924	1.75199	2.15572	0.0143146	nr	nr	nr	nr	Protein fate	No	No	Yes	Cytoplasmic
BP3029	ftsL	cell division protein										-2.31573	-2.54344	0.00695527	nr	nr	nr	nr	Cellular processes	No	No	Yes	Unknown
BP3031	mraZ	conserved hypothetical protein				-2.35843	-2.0646	0.0180343							nr	nr	nr	nr	Hypothetical proteins	No	No	Yes	Cytoplasmic
BP3034		ABC transporter ATP-binding protein				N.R.	N.R.		6.15563	1.23692	0.0330255	N.R.	N.R.		nr	nr	nr	nr	Transport and binding proteins	No	No	Yes	Cytoplasmic
BP3035	pyrC	dihydroorotase				-1.41282	-2.19761	0.0459991							nr	nr	nr	nr	Purines, pyrimidines, nucleosides, and nucleotides	No	No	Yes	Cytoplasmic
BP3052		gamma-glutamyltranspeptidase	1.6165	-3.32369	0.0358596										nr	nr	nr	nr	Biosynthesis of cofactors, prosthetic groups, and carriers	No	No	Yes	Periplasmic
BP3058		conserved hypothetical protein							4.05056	2.65507	0.0245565				nr	nr	nr	nr	Unknown function	No	No	Yes	Unknown
BP3066		methylenetetrahydrofolate reductase				-6.552	-3.87557	0.0435157							nr	nr	nr	nr	Amino acid biosynthesis	No	No	Yes	Cytoplasmic
BP3068	acyH	adenosylhomocysteinase							2.28166	2.89498	0.0333656				nr	nr	nr	nr	Energy metabolism	No	No	Yes	Cytoplasmic
BP3071	metK	S-adenosylmethionine synthetase							2.55944	2.14854	0.0134443				nr	nr	nr	nr	Central intermediary metabolism	No	No	Yes	Cytoplasmic
BP3076	xerC	integrase/recombinase							17.6765	10.0101	0.00327385				nr	nr	nr	nr	Unknown function	No	No	Yes	Cytoplasmic
BP3077		outer membrane protein	N.R.	N.R.					N.R.	N.R.		2.63473	3.70623	0.0241558	nr	nr	nr	nr	Transport and binding proteins	No	No	Yes	Outer Membrane
BP3084		conserved hypothetical protein							2.20888	1.98744	0.0289238				nr	nr	nr	nr	Biosynthesis of cofactors, prosthetic groups, and carriers	No	No	Yes	Cytoplasmic
BP3087	hslU	ATP-dependent Hsl protease ATP-binding subunit										-3.22033	1.02366	0.0184704	nr	nr	nr	nr	Protein fate	No	No	Yes	Cytoplasmic
BP3090		conserved hypothetical protein				3.61165	3.76387	0.0354003							nr	nr	nr	nr	Biosynthesis of cofactors, prosthetic groups, and carriers	No	No	Yes	Cytoplasmic
BP3112		integrase (Pseudogene)	-2.38685	-2.7306	0.0109848										nr	nr	nr	nr	Unknown function	No	No	no	Cytoplasmic
BP3115		conserved hypothetical protein								-3.05165	0.00327385				nr	nr	nr	nr	Hypothetical proteins	No	No	Yes	Cytoplasmic
BP3116		modification methylase				N.R.	N.R.		3.41738	1.76521	0.0134443	N.R.	N.R.		nr	nr	nr	nr	DNA metabolism	No	No	Yes	Cytoplasmic
BP3121		conserved hypothetical protein							2.53232	2.31832	0.0176679				nr	nr	nr	nr	Unknown function	No	No	Yes	Cytoplasmic
BP3125	prsA	ribose-phosphate pyrophosphokinase	4.36608	2.45973	0.0188033										nr	nr	nr	nr	Purines, pyrimidines, nucleosides, and nucleotides	No	No	Yes	Cytoplasmic
BP3128		conserved hypothetical protein										-1.83275	-2.31915	0.00207792	nr	nr	nr	nr	Unknown function	No	No	Yes	Unknown
BP3132		conserved hypothetical protein										-1.91463	-3.13667	0.00017316	-2.00887	2.1e-06	-2.78609	0.00193	Hypothetical proteins	No	No	Yes	Unknown
BP3136		sulfatase										1.81038	-1.25729	0.00484848	nr	nr	nr	nr	Fatty acid and phospholipid metabolism	No	No	Yes	Cytoplasmic Membrane
BP3143		glycosyltransferase							3.70863	2.16858	0.00327385				-1.47206	>0.05	-2.50427	6.78e-06	Unknown function	No	No	Yes	Cytoplasmic
BP3159		extracellular solute-binding protein	1.24861	-8.26522	0.0431763										nr	nr	nr	nr	Transport and binding proteins	No	No	Yes	Periplasmic
BP3179		conserved hypothetical protein										6.52097	6.63205	0.00531025	nr	nr	nr	nr	Unknown function	No	No	Yes	Cytoplasmic
BP3217		conserved hypothetical protein										-4.10273	-4.74394	0.00372294	nr	nr	nr	nr	Unknown function	No	No	Yes	Cytoplasmic
BP3229	minE	cell division topological specificity factor				-1.68007	-2.1194	0.0123396							nr	nr	nr	nr	Cellular processes	No	No	Yes	Cytoplasmic
BP3241		chorismate-binding enzyme	-2.0928	-1.63696	0.0136514										nr	nr	nr	nr	Biosynthesis of cofactors, prosthetic groups, and carriers	No	No	Yes	Cytoplasmic
BP3249		inner membrane efflux protein					-3.58928	0.0216726							nr	nr	nr	nr	Unknown function	No	No	Yes	Cytoplasmic Membrane
BP3251	pdxH	pyridoxamine 5'-phosphate oxidase							2.12511	-3.55271	0.0134443				nr	nr	nr	nr	Unknown function	No	No	Yes	Cytoplasmic
BP3253		conserved exported protein				-2.31073	-1.34323	0.0339061							nr	nr	nr	nr	Central intermediary metabolism	No	No	Yes	Cytoplasmic
BP3266	rpe	ribulose-phosphate 3-epimerase	-1.74962	-2.0759	0.0258643										nr	nr	nr	nr	Energy metabolism	No	No	Yes	Cytoplasmic
BP3284	atpF	ATP synthase B chain	4.29846	1.38473	0.0475205	N.R.	N.R.					N.R.	N.R.		nr	nr	nr	nr	Energy metabolism	No	No	Yes	Cytoplasmic Membrane
BP3301		binding-protein-dependent transport protein (pseudogene)	-9.93784	-13.0727	0.0109848	-2.98993	-3.23115	0.0295772	-9.39172	-15.0783	0.0176679				nr	nr	nr	nr	Transport and binding proteins	No	No	Yes	Unknown
BP3303		conserved hypothetical protein				2.8692	2.61829	0.028434							2.47026	3.03e-06	3.26084	0.000123	Unknown function	No	No	Yes	Cytoplasmic Membrane
BP3320		conserved hypothetical protein							-1.94875	-2.10358	0.0256161				nr	nr	nr	nr	Hypothetical proteins	No	No	no	Cytoplasmic
BP3329	surA	outer membrane (permeability) protein	7.31127	3.18825	0.0192977							2.17054	1.54785	0.000490621	nr	nr	nr	nr	Cell envelope	No	No	Yes	Outer Membrane
BP3334		conserved hypothetical protein										-2.41229	-1.0247	0.0162193	nr	nr	nr	nr	Cell envelope	No	No	Yes	Cytoplasmic Membrane
BP3338		conserved hypothetical protein (pseudogene)							-2.01591		0.0176679				nr	nr	nr	nr	Cell envelope	No	No	Yes	Unknown
BP3345		TolR-like translocation protein										-2.06551	-1.87577	0.00559885	nr	nr	nr	nr	Transport and binding proteins	No	No	Yes	Cytoplasmic Membrane
BP3362		phage-related conserved hypothetical protein							4.24119	2.6244	0.00681924				nr	nr	nr	nr	Hypothetical proteins	No	No	no	Cytoplasmic Membrane
BP3384		phage terminase							2.15449	1.84346	0.0405112				nr	nr	nr	nr	Mobile and extrachromosomal element functions	No	No	no	Cytoplasmic
BP3402		exported protein										8.32329	7.73298	0.00378066	1.52796	>0.05	2.10709	1.73e-05	Energy metabolism	No	No	Yes	Unknown
BP3412		inner membrane protein										2.36269	3.13891	0.00277056	nr	nr	nr	nr	Cell envelope	No	No	Yes	Cytoplasmic Membrane
BP3425		carbonic anhydrase	-2.17031	-2.58894	0.00577064							-2.12491	-2.47924	0.00828283	nr	nr	nr	nr	Amino acid biosynthesis	No	No	Yes	Cytoplasmic
BP3434		exported protein				-2.1131	5.57406	0.0424016							3.71873	9.51e-07	1.31799	>0.05	DNA metabolism	No	No	Yes	Cytoplasmic Membrane
BP3440	tctC71	Tripartite tricarboxylate transporter family receptor	-7.08901	-9.48643	0.0129839										-5.69107	7.99e-09	-9.26216	9.18e-07	Unknown function	No	No	Yes	Periplasmic
BP3441		conserved hypothetical protein				2.03745	2.32952	0.0180343							nr	nr	nr	nr	Unknown function	No	No	Yes	Unknown
BP3468		hypothetical protein	2.8946	-1.66729	0.0222765										nr	nr	nr	nr	Hypothetical proteins	No	No	Yes	Unknown
BP3471	coaD	phosphopantetheine adenylyltransferase							-1.3431	-2.72051	0.00327385	-1.65002	-2.33686	0.00011544	nr	nr	nr	nr	Biosynthesis of cofactors, prosthetic groups, and carriers	No	No	Yes	Cytoplasmic
BP3479		transport system ATP-binding protein (pseudogene)	2.01901	2.10623	0.0135271										nr	nr	nr	nr	Transport and binding proteins	No	No	Yes	Unknown
BP3483		haloacid dehalogenase-like hydrolase	-4.02634	-3.05735	0.0103009					-2.63905	0.0160991				nr	nr	nr	nr	Cellular processes	No	No	Yes	Cytoplasmic
BP3484	ribB	3,4-dihydroxy-2-butanone 4-phosphate synthase	2.52999	1.56078	0.0309369				3.18175	3.61858	0.0176679	2.42059	2.59534	0.00438672	nr	nr	nr	nr	Biosynthesis of cofactors, prosthetic groups, and carriers	Yes	No	Yes	Cytoplasmic
BP3496	groES	10 kDa chaperonin							-2.06902	-2.7657	0.0281325				nr	nr	nr	nr	Protein fate	No	No	Yes	Cytoplasmic
BP3511		hypothetical protein	-4.18023	-1.55906	0.0493497				-2.02564	-2.03155	0.0496948	-2.03193	-2.17055	0.00380952	nr	nr	nr	nr	Hypothetical proteins	No	No	Yes	Unknown
BP3538	argF	ornithine carbamoyltransferase										2.52234	1.68236	0.00669553	nr	nr	nr	nr	Amino acid biosynthesis	No	No	Yes	Cytoplasmic
BP3543		D-isomer specific 2-hydroxyacid dehydrogenase				-2.24266	-2.30572	0.0319978		-3.77874	0.0162676				nr	nr	nr	nr	Central intermediary metabolism	No	No	Yes	Cytoplasmic
BP3547		GntR family regulatory protein				-1.28966	-4.4641	0.046849							-1.63739	>0.05	-2.66228	0.0292	Regulatory functions	No	No	Yes	Cytoplasmic
BP3551	ahpD	antioxidant protein							-1.32753	-2.08313	0.0150162				nr	nr	nr	nr	Cellular processes	No	No	no	Unknown
BP3554	risA	response regulator protein				-2.32202	-2.06378	0.028434				-2.15835	-1.90259	0.00392496	nr	nr	nr	nr	Unknown function	No	No	Yes	Cytoplasmic
BP3558		chromosome partition protein										-1.04874	-2.04623	0.00565657	nr	nr	nr	nr	Unknown function	No	No	Yes	Cytoplasmic
BP3559		membrane protein							2.91192	2.2092	0.0323943				nr	nr	nr	nr	Cell envelope	No	No	Yes	Cytoplasmic Membrane
BP3561	par27	peptidyl-prolyl cis-trans isomerase	3.97912	4.50391	0.0109848							2.73968	2.51067	0.00150072	4.75423	3.08e-09	4.55895	1.66e-07	Protein fate	Yes	Yes	Yes	Periplasmic
BP3594	metH	5-methyltetrahydrofolate--homocysteine methyltransferase	4.71071	3.88697	0.0186895	N.R.	N.R.					N.R.	N.R.		nr	nr	nr	nr	Amino acid biosynthesis	No	No	Yes	Cytoplasmic
BP3604		membrane protein							2.81207	2.54726	0.0298989				nr	nr	nr	nr	Energy metabolism	No	No	Yes	Cytoplasmic Membrane
BP3606		potassium channel protein										2.39809	2.0728	0.00372294	2.30469	7.36e-07	2.71575	3.36e-05	Transport and binding proteins	No	No	Yes	Cytoplasmic Membrane
BP3608	rpsL	30S ribosomal protein S12				N.R.	N.R.		5.35862	4.47021	0.0449039	N.R.	N.R.		nr	nr	nr	nr	Unknown function	No	No	Yes	Cytoplasmic
BP3609	rpsG	30S ribosomal protein S7							4.27087	1.70245	0.00327385	5.28754	3.34185	0.00860029	nr	nr	nr	nr	Protein synthesis	Yes	No	no	Cytoplasmic
BP3612	rpsJ	30S ribosomal protein S10										2.74424	2.88149	0.00441558	nr	nr	nr	nr	Protein synthesis	No	No	no	Cytoplasmic
BP3613	rplC	50S ribosomal protein L3							2.01491	1.61939	0.0333656				nr	nr	nr	nr	Protein synthesis	No	No	no	Cytoplasmic
BP3614	rplD	50S ribosomal protein L4	-2.25991	-1.66966	0.000704765							2.2717	1.68139	0.000577201	nr	nr	nr	nr	Protein synthesis	No	No	no	Cytoplasmic
BP3615	rplW	50S ribosomal protein L23							2.07465	1.50126	0.00388367	2.47781	2.5641	0.00444444	nr	nr	nr	nr	Protein synthesis	No	No	no	Cytoplasmic
BP3616	rplB	50S ribosomal protein L2							5.18478	4.18773	0.0150162	2.47106	2.66877	0.00533911	nr	nr	nr	nr	Protein synthesis	Yes	No	no	Cytoplasmic
BP3617	rpsS	30S ribosomal protein S19	-2.57882	-1.79059	0.00267695										nr	nr	nr	nr	Protein synthesis	No	No	no	Cytoplasmic
BP3618	rplV	50S ribosomal protein L22	2.94849	2.64368	0.0124805	2.18939	2.22253	0.0339061				1.63283	3.07438	0.000865801	nr	nr	nr	nr	Protein synthesis	Yes	No	no	Cytoplasmic
BP3619	rpsC	30S ribosomal protein S3							4.05623	2.16071	0.0134443	11.3342	10.9426	0.00467532	nr	nr	nr	nr	Unknown function	Yes	No	Yes	Cytoplasmic
BP3620	rplP	50S ribosomal protein L16	-1.77725	-2.32521	0.0272291				-2.54486	-3.57413	0.00327385				nr	nr	nr	nr	Protein synthesis	No	No	no	Cytoplasmic
BP3621	rpmC	50S ribosomal protein L29				-2.59774	-2.65885	0.0339061							nr	nr	nr	nr	Protein synthesis	No	No	no	Cytoplasmic
BP3626	rplN	50S ribosomal protein L14							2.14581	1.9757	0.0176679	1.9279	4.48214	0.00444444	nr	nr	nr	nr	Protein synthesis	No	No	no	Cytoplasmic
BP3627	rplX	50S ribosomal protein L24	-2.27745	-2.33872	0.0237177										-1.10404	>0.05	-2.02791	2.95e-05	Protein synthesis	No	No	no	Cytoplasmic
BP3628	rplE	50S ribosomal protein L5	2.51084	2.07774	0.00823578				2.00067	1.94355	0.0205986				nr	nr	nr	nr	Unknown function	No	No	Yes	Cytoplasmic
BP3630	rpsH	30S ribosomal protein S8	-2.42596	-2.12755	0.0122603				3.30823	2.47367	0.00327385	2.68716	2.56095	0.00455988	nr	nr	nr	nr	Protein synthesis	Yes	No	no	Cytoplasmic
BP3631	rplF	50S ribosomal protein L6	2.68214	2.31581	0.00577064							1.51506	2.01182	0.0195094	nr	nr	nr	nr	Protein synthesis	No	No	no	Cytoplasmic
BP3632	rplR	50S ribosomal protein L18										3.88069	3.72933	0.00493506	nr	nr	nr	nr	Protein synthesis	No	No	no	Cytoplasmic
BP3633	rpsE	30S ribosomal protein S5							2.17016	1.7647	0.0150162				nr	nr	nr	nr	Protein synthesis	No	No	no	Cytoplasmic
BP3639	rpsM	30S ribosomal protein S13				N.R.	N.R.		3.51107	2.02402	0.00327385	N.R.	N.R.		nr	nr	nr	nr	Protein synthesis	No	No	no	Cytoplasmic
BP3640	rpsK	30S ribosomal protein S11							4.1241	2.44919	0.00327385				nr	nr	nr	nr	Protein synthesis	No	No	no	Cytoplasmic
BP3641	rpsD	30S ribosomal protein S4							4.9908	2.65435	0.00327385	5.35319	6.54612	0.00513708	nr	nr	nr	nr	Protein synthesis	Yes	No	no	Cytoplasmic
BP3650	cycC	cytochrome C precursor	N.R.	N.R.					N.R.	N.R.	0.0204595	-2.22287	-3.42145	0.00011544	nr	nr	nr	nr	Energy metabolism	No	No	Yes	Periplasmic
BP3671		glycosyl transferases										-3.96557	-3.80519	0.00415584	-4.92384	5.71e-08	-8.89532	1.6e-09	Cell envelope	No	No	Yes	Cytoplasmic
BP3689		membrane protein				-7.56402	-3.34095	0.0319978	-2.72666	-4.21512	0.00517553	-3.32544	-3.41984	0.00435786	nr	nr	nr	nr	Amino acid biosynthesis	No	No	Yes	Unknown
BP3695		hydroxymethylglutaryl-CoA lyase	3.35719	2.61818	0.00577064	N.R.	N.R.					N.R.	N.R.		1.27582	>0.05	3.2944	7.27e-06	Energy metabolism	No	No	Yes	Cytoplasmic
BP3704		transport system periplasmic protein					-2.60655	0.00236265							-4.8891	SI <500	-22.5043	1.7e-08	Transport and binding proteins	No	No	no	Periplasmic
BP3724		conserved hypothetical protein							6.56396	3.23069	0.0456924				nr	nr	nr	nr	Central intermediary metabolism	No	No	Yes	Cytoplasmic
BP3725	nadC	nicotinate-nucleotide pyrophosphorylase				-1.11514	4.56581	0.0296995							-3.24965	1.27e-06	-1.17824	>0.05	Biosynthesis of cofactors, prosthetic groups, and carriers	No	No	Yes	Cytoplasmic
BP3732		exported protein	-2.91979	-3.69409	0.00755094	-4.48642	-5.63376	0.0261406	-3.39177	-5.02903	0.0135301	-5.32846	-9.12461	0.00031746	-1.64768	>0.05	-3.32508	5.71e-06	Unknown function	No	No	Yes	Outer Membrane
BP3744	ctaC	bifunctional protein, cytochrome c oxidase polypeptide II precursor							-2.38182	-2.39595	0.0210985	-3.17597	-3.53721	0.00334776	-2.19598	2.91e-06	-2.16026	9.29e-05	Cell envelope	No	No	Yes	Cytoplasmic Membrane
BP3753	gltB	glutamate synthase [NADPH] large chain precursor	2.08396	2.05835	0.0156878	N.R.	N.R.		4.40115	3.82866	0.0176679	N.R.	N.R.		nr	nr	nr	nr	Amino acid biosynthesis	No	No	Yes	Cytoplasmic Membrane
BP3757		ABC transporter, ATP-binding protein							-2.54717	1.48118	0.0333656	2.20244	1.23899	0.00594517	nr	nr	nr	nr	Transport and binding proteins	No	No	Yes	Cytoplasmic Membrane
BP3766	murA	UDP-N-acetylglucosamine 1-carboxyvinyltransferase				-1.30647	-3.09324	0.0440329							nr	nr	nr	nr	Cell envelope	No	No	Yes	Cytoplasmic
BP3790	ptlC	bacterial secretion system protein	-2.55621	-1.19805	0.0410482										162.091	3.24e-13	200.394	1.55e-10	Biosynthesis of cofactors, prosthetic groups, and carriers	No	Yes	Yes	Cytoplasmic Membrane
BP3807	argJ	arginine biosynthesis bifunctional protein	2.01539	1.93945	0.0153991	2.33481	2.05227	0.0212712							nr	nr	nr	nr	Amino acid biosynthesis	No	No	no	Cytoplasmic
BP3808		conserved hypothetical protein							4.59883	4.89141	0.0306				nr	nr	nr	nr	Energy metabolism	No	No	no	Cytoplasmic
BP3809		conserved hypothetical protein				N.R.	N.R.		5.18046	3.18366	0.0260522	N.R.	N.R.		nr	nr	nr	nr	Cellular processes	No	No	no	Unknown
BP3838		ubiE/COQ5 methyltransferase family protein										1.5729	2.10854	0.00481962	nr	nr	nr	nr	Unknown function	No	No	Yes	Cytoplasmic
BP3846		TetR family transcriptional regulator		-2.74743	0.000704765										nr	nr	nr	nr	Unknown function	No	No	no	Cytoplasmic
BP3867	tctC	Tripartite tricarboxylate transporter family receptor	-5.67905	-3.94783	0.000704765	-2.67961	-2.28944	0.0180343	-1.54683	-2.0212	0.0464147				-2.38539	2.58e-06	-5.89872	1.69e-05	Unknown function	No	No	Yes	Periplasmic
BP3869	tctA	inner membrane protein, citrate transport	-2.3722	-3.43609	0.0109848	-3.36547		0.0258486	-3.00586	-4.39405	0.00327385	-3.30088	-3.031	0.00251082	-2.22316	9.77e-07	-8.62936	9.25e-06	Unknown function	No	No	Yes	Cytoplasmic Membrane
1. Guiso N, Rocancourt M, Szatanik M, Alonso JM. Bordetella adenylate cyclase is a virulence associated factor and an immunoprotective antigen. Microbial pathogenesis 1989; 7:373-80.
2. Roberts M, Tite JP, Fairweather NF, Dougan G, Charles IG. Recombinant P.69/pertactin: immunogenicity and protection of mice against Bordetella pertussis infection. Vaccine 1992; 10:43-8.
3. Sukumar N, Love CF, Conover MS, Kock ND, Dubey P, Deora R. Active and passive immunizations with Bordetella colonization factor A protect mice against respiratory challenge with Bordetella bronchiseptica. Infect Immun 2009; 77:885-95.
4. Chen I, Finn TM, Yanqing L, Guoming Q, Rappuoli R, Pizza M. A recombinant live attenuated strain of Vibrio cholerae induces immunity against tetanus toxin and Bordetella pertussis tracheal colonization factor. Infect Immun 1998; 66:1648-53.
5. Oda M, Cowell JL, Burstyn DG, Manclark CR. Protective activities of the filamentous hemagglutinin and the lymphocytosis-promoting factor of Bordetella pertussis in mice. J Infect Dis 1984; 150:823-33.
6. Marr N, Oliver DC, Laurent V, Poolman J, Denoel P, Fernandez RC. Protective activity of the Bordetella pertussis BrkA autotransporter in the murine lung colonization model. Vaccine 2008; 26:4306-11.
