# Supplementary material for: Proteomics-Identified Bvg-Activated Autotransporters Protect against Bordetella pertussis in a Mouse Model
Source: PLoS One. 2014 Aug 18;9(8):e105011. doi: 10.1371/journal.pone.0105011 (PMC4136822; doi:10.1371/journal.pone.0105011)
Supplement: Table S2 — Protein abundance of all proteins identified in the cytosolic and membrane fraction of B. pertussis strains B1917 (P3) and B1920 (P1). (XLSX) [file pone.0105011.s002.xlsx]

## Sheet: Table S2
Table S2: Protein abundance of all proteins identified in the cytosolic and membrane fraction of B. pertussis strains B1917 (P3) and B1920 (P1).
General gene information specifies the open reading frame (ORF) number, gene, and protein product from each ORF.
	ORFs indicated in yellow represent proteins that were selected as candidate antigens.
	ORFs indicated in red represent proteins of which the genes are annotated as pseudogenes.
Protein detected: + and - indicate whether the corresponding protein was detected or not under the specified condition. A protein was considered detected when it was identified in at least 3 out of 4 replicates.
Predicted localization and main role: Localizations were predicted using PSORTb v3.0 (Yu et al., 2010). The main role is shown according to the TIGR B. pertussis genome and B. bronchiseptica database
emPAI values: Exponentially modified protein abundance index (emPAI) values for all protein identified in at least 3 out of 4 replicates of the cytosolic and membrane protein fractions of strain B1917 (P3) and B1920 (P1).
	Blanks indicate that the protein is not identified.
General protein information			Protein detected												Predicted localization and main role		emPAI values
			cytosolic fraction						membrane fraction								ptxP3 strain																								ptxP1 strain
			B1917 (P3)			B1920 (P1)			B1917 (P3)			B1920 (P1)					cytosolic fraction												membrane fraction												cytosolic fraction
ORF	Gene	Product	Bvg+	Bvgi	Bvg-	Bvg+	Bvgi	Bvg-	Bvg+	Bvgi	Bvg-	Bvg+	Bvgi	Bvg-	localization	Main role	Bvg+ 1	Bvg+ 2	Bvg+ 3	Bvg+ 4	Bvg i 1	Bvg i 2	Bvg i 3	Bvg i 4	Bvg - 1	Bvg - 2	Bvg - 3	Bvg - 4	Bvg+ 1	Bvg+ 2	Bvg+ 3	Bvg+ 4	Bvg i 1	Bvg i 2	Bvg i 3	Bvg i 4	Bvg - 1	Bvg - 2	Bvg - 3	Bvg - 4	Bvg+ 1	Bvg+ 2	Bvg+ 3	Bvg+ 4	Bvg i 1	Bvg i 2	Bvg i 3	Bvg i 4	Bvg - 1
BP0216	sphB1	autotransporter subtilisin-like protease	-	+	+	+	+	+	+	+	+	+	+	+	Extracellular	Unknown function		0.0700275			0.250688	0.182149		0.136345	0.159227	0.0842381	0.0818142	0.259396	0.912955	1.26808	0.107827	0.888096	5.97789	5.4457	3.90386	4.4371	1.84157	5.68965	3.90561	3.69618		0.102144	0.102144	0.106517	0.271531	0.445712	0.380598	0.303674	0.295208
BP0840	omp/ompP	outer membrane porin protein precursor	+	+	+	+	+	+	+	+	+	+	+	+	Outer membrane	Unknown function	1.99817	2.07945	1.38622	1.20919	2.41746	0.530894	0.952064	1.68119	1.29831	1.07195	2.04406	2.10461	77.5593	176.81	227.238	68675.4	203.841	137.172	213.321	175.944	13.4152	213.321	32.8956	57.2485	3.588	8.14176	10.5668	22.8844	4.25151	5.95309	4.40308	12.0808	1.6637
BP0856	bfrD	TonB-dependent receptor for iron transport	-	+	+	-	+	+	+	+	+	+	+	+	Outer membrane	Transport and binding proteins					0.205163		0.092766	0.16958	0.0974367		0.314324	0.104448	3.08994	4.38464	1.7345	3.69737	11.034	12.4243	12.9536	10.7617	6.84934	13.5	12.6937	11.6411			0.0625053		0.0638966	0.0729554		0.30008
BP0943	ompA	outer membrane protein A precursor	+	+	+	+	+	+	+	+	+	+	+	+	Outer membrane	Cell envelope	1.99817	3.08448	2.96392	1.30634	3.58586	5.52275	2.22166	1.99817	2.33352	3.71041	2.42945	2.50143	4806.06	516.017	727.485	3858.25	3426.52	682.93	259.261	148.136	6.4577	1004.21	72.0766	160.242	2.13211	5.44552	5.44552	3.22958	1.53027	1.0502	0.479416	1.71142	1.6637
BP1054	prn	pertactin precursor	+	+	+	+	+	+	+	+	+	+	+	+	Extracellular	Cell envelope	0.947057	0.73908	0.947057	0.532189	5.43698	2.16001	3.51377	2.41426	3.46135	2.21002	3.15039	3.473	2.06416	2.00904	3.0754	2.43217	15.5245	10.6785	11.1947	7.73856	3.21014	11.7293	5.28641	11.3201	0.430042	0.619223	0.619223	0.382251	6.84725	5.91741	5.97401	9.13393	5.91052
BP1112	bipA	outer membrane ligand binding protein	+	+	+	+	+	+	+	+	+	+	+	+	Outer membrane	Cell envelope	0.0510279	0.0531035	0.10307	0.169836	0.529639	0.354675	0.357781	0.497507	0.581002	0.33235	0.322787	0.33235	0.32517	0.351743	0.165161	0.840022	1.08805	1.32625	1.32625	1.15752	0.111178	0.933478	0.732295	1.25211	0.190978	0.157531	0.157531	0.251393	2.18732	1.8871	1.82386	1.76956	1.87511
BP1201	tcfA	tracheal colonization factor precursor	+	+	+	+	+	+	+	+	+	+	+	+	Extracellular	Cellular processes	0.519299	0.540421	0.2477		2.8125	2.81153	3.68489	2.79668	3.56128	3.50105	4.36655	2.9102	5.55368	9.28627	3.03538	4.58727	18.2116	26.8158	18.362	18.876	6.09333	28.2616	19.3063	16.2609	0.178184	0.987787	0.498019	0.519341	3.20546	4.85425	4.90068	3.076	2.53904
BP1879	fhaB	filamentous hemagglutinin/adhesin	+	+	+	+	+	+	+	+	+	+	+	+	Extracellular	Cellular processes	0.077172	0.080311	0.0190793	0.0416581	3.65225	3.50038	2.34529	2.85579	3.82177	3.62549	3.37525	3.98931	1.17442	0.722443	0.621422	1.2171	5.09685	4.41759	4.54111	3.47927	3.59252	4.23572	3.70416	4.51231		0.102312	0.0431996	0.0149053	2.15642	2.25761	2.62853	2.84007	2.31139
BP1884	fhaC	hemolysin activator-like protein	-	-	-	-	+	-	+	+	+	+	+	+	Outer membrane	Cellular processes						0.141394			0.1236		0.128681		0.163666	0.553316	0.346183	0.497587	1.50386	1.26216	2.16081	0.888635	0.720696	2.4091	1.63842	2.13766					0.0810539	0.0925451	0.0934302	0.0906488
BP2315	vag8	autotransporter	+	+	+	+	+	+	+	+	+	+	+	+	Extracellular	Unknown function	0.0911522	0.509195	0.710193	0.201807	2.13583	1.78327	1.05298	1.07183	3.23987	2.602	2.93535	2.02405	9.96999	6.34356	5.38998	5.70464	22.5163	24.3517	20.6768	29.3768	8.2625	25.3534	17.8389	18.6247	0.351975	0.212222	0.447859	0.221308	1.98437	2.2657	1.69423	1.78023	2.15741
BP2497		zinc protease	+	+	+	+	+	+	+	+	+	+	+	+	Outer membrane	Protein fate	0.867636	0.902928	0.690537	0.568382	2.45413	2.70995	2.12189	1.67768	3.29263	2.53937	2.4663	2.53937	0.328086	0.233454	0.110339	0.431294	1.53834	1.1702	0.910751	1.48416	0.462255	1.58605	0.607643	1.01275	0.690411	0.649997	0.649997	0.823703	2.05147	1.77372	1.79068	1.34195	1.39686
BP3405	ompQ	outer membrane porin protein OmpQ	-	-	-	-	+	+	+	+	+	+	+	+	Outer membrane	Cell envelope													2.70739	2.41156	3.9137	4.25508	5.57834	4.25508	7.06331	7.26102	3.81456	9.79039	7.85439	7.85439					0.490786	0.173099	0.174754	0.352177	0.164825
BP3494	brkA	serum resistance protein	+	+	+	+	+	+	+	+	+	+	+	+	Outer membrane	Unknown function	1.04789	0.354131	0.526992	0.179305	4.0898	2.96089	3.96756	2.68438	2.58828	5.48526	3.46558	2.59105	7.82722	8.46686	5.71814	8.35097	68.9489	45.6753	50.5222	42.4153	9.08285	52.2411	26.204	23.4859	0.522023	0.785036	1.24096	1	2.05579	3.28984	3.68009	4.97456	2.81461
BP3783	ptxA	pertussis toxin subunit 1 precursor	+	+	+	+	+	+	-	+	+	-	+	+	Extracellular	Cellular processes	0.748532	0.778978	0.748532		2.53649	1.39437	1.16047	2.09656	2.00317	1.3066	1.269	0.59772	0.353441				0.637871	2.05364	1.126	1.15752		0.718242	1.25211	0.798684	0.164416		0.171227	0.178558	3.05766	3.49115	2.61646	2.53857	2.09132
BP3785	ptxD	pertussis toxin subunit 4 precursor	+	+	+	-	+	+	-	-	-	+	+	+	Extracellular	Cellular processes		0.477644	0.458975	0.499214	1.9814	2.18794	1.82092	2.3895	1.9126	2.99131	1.99123	0.574571				1.50428	1.33595	0.690425				2.46362		1.67275					1.82995	1.43205	2.10938	0.85649	1.98952
BP3786	ptxE	pertussis toxin subunit 5 precursor	+	-	-	-	+	-	-	-	-	-	+	+	Extracellular	Cellular processes	0.748532	0.778978	0.748532								0.910092							2.58028				2.58028	1.25211					0.584777	0.57325	0.654521	0.660781	0.64111
BB1144		enoyl-CoA hydratase	+	+	+	-	-	-	-	-	-	-	-	-	Unknown	Unknown function	0.690537	1.63053	0.959764	1.70416		0.28344	0.49128	0.44186	0.516016		0.257956	0.553145				0.664679
BB4880	trxB	thioredoxin reductase	+	+	+	+	+	+	-	-	-	-	-	-	Unknown	Unknown function	0.237746	0.247416	0.237746	0.258589	0.287633	0.317616		0.237746	0.277646	0.297624		0.297624													0.171023	0.178109	0.178109		0.182073	0.207886	0.209875	0.203627	0.19795
BP0005	parB	chromosome partitioning protein ParB	-	+	-	-	+	+	+	-	-	+	+	+	Cytoplasmic	Cellular processes					0.256683		0.767771	0.212164		0.265599			0.683284	0.739123	1.10653	0.664679	0.590302							0.354898					0.162482	0.185517	0.39006		0.367898
BP0007	tuf	elongation factor Tu	+	+	+	+	+	+	+	+	+	+	+	+	Cytoplasmic	Protein synthesis	240.154	126.076	284.694	62.0483	174.036	96.2716	151.049	561.02	89.1911	59.8433	260.634	151.66	7.57041	4.13116	10.8568	9.42439	9.77247	10.1919	9.42439	8.94227	4.21487	11.0038	6.86275	14.2013	451.765	283.049	623.632	414.241	713.53	688.02	1290.27	405.662	372.7
BP0008	secE	preprotein translocase SecE subunit	-	-	-	-	-	-	-	-	-	-	+	+	Cytoplasmic Membrane	Unknown function																							0.832207
BP0009	nusG	transcription antitermination protein NusG	+	+	+	+	+	+	+	+	+	+	+	+	Cytoplasmic	Transcription	3.71875	5.77729	3.71875	2.50135	3.58586	3.95965	4.13468	5.55148	3.46135	3.71041	4.52139	2.87894	3.55627	2.00904	4.74944	2.58028	3.95965	2.58028	1.126	1.15752	1.63088	5.59403	2.86927	0.586066	2.6751	4.15894	2.78593	1.34005	2.84794	2.59167	4.04007	4.75479	1.91479
BP0010	rplK	50S ribosomal protein L11	+	+	+	+	+	+	+	+	+	+	+	+	Cytoplasmic	Protein synthesis	6.44729	19.0004	8.54634	5.16066	10.3397	24.3914	15.9267	6.44729	3.92817	17.9323	10.391	17.9323	5.20151	3.75276	5.38998	9.69851	6.33867	12.8561	21.548	28.2335	2.90829	27.4647	5.62658	7.9367	0.960218	3.55452	1	2.6278	1.02226	15.9647	7.54445	5.52204	5.3681
BP0011	rplA	50S ribosomal protein L1	+	+	+	+	+	+	+	+	+	+	+	+	Cytoplasmic	Protein synthesis	6.86699	7.14631	2.6068	6.49147	5.34675	2.82404	5.73166	3.15162	3.0443	2.088	4.56402	3.26335	1.39082	2.11511	2.02617	2.50902	2.22826	2.50902	1.90207	1.39082	4.60566	3.92135	2.11511	2.79002	2.26714	3.31083	3.86197	3.45258	3.94793	6.00454	2.78216	3.2151	2.17046
BP0013	rplJ	50S ribosomal protein L10	+	+	+	+	+	+	+	+	+	+	+	+	Cytoplasmic	Unknown function	2.70485	3.66411	3.5209	4.85456	3.27241	2.66946	3.00737	3.5209	1.61887	2.50143	4.28084	6.94967	4.18273	4.52454	7.15201	17.8562	5.96269	8.35097	1.2881	3.08994	7.67122	4.06884	1.43236	7.46594	3.21067	2.02636	2.02636	4.337	2.69642	1.74722	1.76393	1.71142	1.6637
BP0015	rpoB	DNA-directed RNA polymerase beta chain	+	+	+	+	+	+	+	+	+	+	+	+	Cytoplasmic	Transcription	1.48621	2.24034	1.80682	2.854	4.34783	3.24647	3.14135	3.03454	3.42051	3.16232	3.31156	4.49885	1.21202	2.1098	1.05539	2.12073	3.77451	3.23837	3.94715	3.61218	1.99091	3.51382	3.16293	3.60107	1.61384	1.48071	1.54611	2.28819	1.58053	2.84345	2.49413	2.59906	2.70754
BP0016	rpoC	DNA-directed RNA polymerase beta' chain	+	+	+	+	+	+	+	+	+	+	+	+	Cytoplasmic	Unknown function	2.57264	3.99424	3.41869	3.82958	6.38934	6.5361	3.68932	5.41518	5.56731	4.94171	4.15656	6.28414	1.69513	1.33622	1.18947	1.83878	1.71947	2.3424	2.66568	2.40796	1.74043	2.77714	1.83365	2.37503	2.45925	1.92731	2.56114	2.91446	2.85701	3.85088	3.38818	4.19035	4.17959
BP0020		peptidoglycan binding protein	-	-	-	-	-	-	-	-	-	-	+	+	Unknown	DNA metabolism													0.340292
BP0033	glyQ	glycyl-tRNA synthetase alpha chain	-	-	+	-	-	-	+	+	+	+	+	+	Cytoplasmic	Protein synthesis	0.597816				1.14578		0.66468		0.330822	1.18558		0.748381	0.43806	1	0.453933	0.899281	1.26522	2.00796	1.42464	0.924453		0.899281	1	0.473858				0.221308					0.235863
BP0034	glyS	glycyl-tRNA synthetase beta chain	+	+	+	+	+	+	+	+	+	+	+	+	Cytoplasmic	Protein synthesis	0.313273	0.326016	0.543081	0.222773	0.657038	0.569078	0.879718	0.664771	0.924011	0.392173	1.12176	1.68809	0.316725	0.342608	0.160952	0.471249	1.41498	0.816944	0.640781	1.22353	0.446248	1	0.712548	1.112	0.663691	0.59275	0.793477	0.938291	0.919795	0.926135	0.58684	0.56937	1
BP0043		exported protein	-	-	-	-	-	-	-	-	-	+	-	+	Unknown	Cell envelope																0.497587			0.497587					0.553316
BP0074	htpG	heat shock protein	+	+	+	+	+	+	+	+	+	+	+	+	Cytoplasmic	Protein fate	2.46533	3.80596	4.1142	1.63332	6.20806	4.88583	5.11979	5.69657	5.37757	6.08827	6.5764	4.57829	1.11731	1.01708	2.17936	2.70833	3.29355	2.04589	3.19072	3.02769	2.37795	2.94525	2.27502	3.27512	2.17938	3.26269	2.26967	3.40238	6.43613	6.08113	7.41889	4.87905	6.37254
BP0079	ffh	signal recognition particle protein	+	+	+	+	+	+	+	+	-	+	+	-	Cytoplasmic Membrane	Protein fate	0.483965	0.326016	0.313273	0.165467	0.804263	0.888101	0.169145	0.856291	0.565188	1.07195	0.380889	0.392173	0.23525	0.524029	0.501994	1.59327	0.646553	0.228845	0.228845	0.23525				0.254475	0.348143	0.234691	0.113969		0.509104	0.423182	0.58684	0.268315	0.553497
BP0090	bplD	UDP-N-acetylglucosamine 2-epimerase	+	+	-	+	-	-	+	+	-	+	+	+	Cytoplasmic	Cell envelope		0.643751	0.19155	0.208343	0.231744	0.255901	0.441838		0.223697			0.497477	1.32415	2.31881	2.69397	1.67234	0.826404	0.597786	0.288144	1.32415		0.288144		0.320416	0.137792	0.463421	0.143501	0.310455			0.169095	0.164061	0.159487
BP0102		penicillin-binding protein precursor	+	+	+	+	+	+	+	+	+	+	+	+	Cytoplasmic Membrane	Unknown function	1.77837	2.15824	1.77837	1.35152	2.15153	2.7706	1.38157	1.50167	3.18416	3.41328	2.90524	1.87988	6.68068	6.49305	4.94596	6.49877	5.77156	3.59446	4.64304	3.20702	2.17877	5.2214	3.4691	3.99704	2.49691	2.60035	1.79011	2.13008	2.0881	1.55502	1.32563	1.52315	1.48069
BP0103		class IV aminotransferase	+	+	+	+	+	+	+	+	+	+	+	+	Cytoplasmic	Unknown function	2.17679	1.90057	1.50167	1.30634	0.804263	0.888101	1.66963	1.50167	1.75369	1.15499	1.12176	2.28624	1.02799	2.00904	1.06524	3.27449	1.23257	1.8067	1.8067	1.02799	0.446248	1.8067	0.712548	1.54332	1.83814	2.22045	1.36817	2.66024	1.9569	3.39414	2.25571	1.8644	3.23191
BP0112	metC	cystathionine beta-lyase	+	-	+	+	+	+	-	-	-	-	-	-	Cytoplasmic	Amino acid biosynthesis	0.458975	0.477644	1.30577	0.239349	0.555284			0.458975	0.838933		0.558039	0.899298										0.331026			0.330166		0.978226	0.358566	0.168527	0.874407	0.88277	0.393107	0.382148
BP0113	dsbA	thiol:disulfide interchange protein DsbA precursor	+	+	+	+	+	+	-	+	-	+	+	+	Periplasmic	Protein fate	1.38622	2.81487	4.46326	2.17335	6.71638	3.61354	7.56961	4.46326	3.15879	6.94967	4.28084	3.38608	0.614519	0.664738			0.530894		1.2881	0.614519		1.2881		0.664738	2.53277	3.34369	4.15894	2.11311	12.7783	7.222	12.4514	4.75479	8.27208
BP0114		exported protein	-	-	-	-	-	-	+	+	+	+	+	+	Unknown	Cell envelope										0.392173			1.63787	2.51192	3.20191	4.78408	2.00615	1	1	0.48444		0.471249	1.112	0.524029
BP0115	argS	arginyl-tRNA synthetase	-	-	+	-	-	+	+	+	+	-	+	+	Cytoplasmic	Protein synthesis					0.26137	0.141394			0.386296	0.270449	0.128681		0.163666	0.553316	0.169596	0.497587	0.601518	0.159209	0.677308	1.08893	0.470697		0.753166	0.361379					0.0810539	0.0925451			0.478464
BP0117		hypothetical protein	+	+	+	+	+	+	+	-	-	+	+	+	Unknown	Hypothetical proteins	2.3895	0.477644	1	1.78133	1.9814	0.613167	1.11185	1.63774	2.79052	0.574571	1.21584	2.99131	0.709751	0.767752	1.60242	1.50428									1.17812	1.79011	1.22693	0.358566	1.25424	0.874407	0.88277	0.85649	1.36361
BP0121		extracellular solute-binding protein	+	+	+	+	+	+	+	-	-	+	+	+	Periplasmic	Transport and binding proteins	0.664771	0.691811	0.313273	0.526395	1.03597	0.888101	0.739124	0.313273	0.776338	1.07195	0.588423	0.190444	0.48444	0.524029	0.501994	1.2881	0.418517		0.228845			0.228845		0.254475	0.348143	0.113969		0.244739	0.975707	0.273928	0.42723	0.268315	0.402955
BP0131	leuA	2-isopropylmalate synthase	-	+	+	+	+	+	-	+	+	-	+	-	Cytoplasmic	Amino acid biosynthesis		0.110143			0.26137	0.441907	0.117675	0.330781	0.386296	0.270449	0.262667	0.414091			0.169596	0.159209	0.940749	0.864438	0.864438	0.696267		0.677308	0.17704	0.17704	0.0761348		0.0792891	0.168776	0.253323	0.289238	0.292004	0.0906488	0.179876
BP0132		membrane protein	-	-	-	-	-	-	+	-	+	+	+	+	Cytoplasmic Membrane	Cell envelope												0.372457	0.973487	0.497684	1.00876	1.50428	0.841013			0.973487		0.94698	1.05304	1.05304					0.227853
BP0139	ilvA	threonine dehydratase biosynthetic	-	-	+	-	-	-	-	+	-	-	-	-	Cytoplasmic	Amino acid biosynthesis		0.123395				0.158407	0.131834		0.138472	0.148436	0.144165					0.364969	1.27487	0.364969	0.560191	0.375185		0.764428	0.622932										0.0987249
BP0141		iron-sulfur binding oxidase	-	-	-	-	-	-	-	+	-	-	-	-	Cytoplasmic	Energy metabolism					0.0538358				0.0519665					0.074435			0.573661	0.135036	0.274794	0.356194		0.493646	0.074435
BP0161	ubiE	ubiquinone/menaquinone biosynthesis methyltransferase	+	-	-	+	+	-	+	+	+	+	+	+	Cytoplasmic	Unknown function		0.26904	0.258525	0.28119			0.603823	0.258525	0.301912		0.314324		0.399778	0.908442	0.870243	3.00581	2.11147	0.388893	0.388893		0.563265	1.2881	0.432448	0.432448	0.185971	0.193676		0.201968	0.197987	0.226056		0.221424
BP0162		membrane protein	+	+	-	+	+	+	+	+	+	+	+	+	Cytoplasmic Membrane	Cell envelope	0.270337	0.281333	0.270337	0.294038	0.327063	0.361157	0.632796	0.270337		0.338424		0.712482	0.418045		0.911999	1.35295	0.760342	0.406662	0.856144	0.880108	0.589002	0.406662	0.452208	0.952031	0.194468		0.426376	0.211196	0.688794	0.49766	0.793968	0.231541	0.748855
BP0169		exported protein	+	+	+	+	+	+	+	+	+	+	+	+	Unknown	DNA metabolism	0.270337	1.31588	1.26444	0.619037	0.327063	0.760342	0.632796	1.66792	1.05035	0.338424	1.53736	1.12593	1.39082	2.11511	2.67271	0.406662	2.22826	1.35295	0.406662	0.418045		0.856144	0.452208	0.452208	1.19983	1.95291	1.95291	2.03652	1.99637	2.7558	1.86607	2.2327	1.38873
BP0170	rhlE	ATP-dependent RNA helicase	-	-	+	-	-	-	+	+	-	-	-	-	Cytoplasmic	Transcription						0.19814			0.55021	0.382061	0.572829	0.185668		0.248093	0.237661	0.459098	0.407725	0.708724	0.223105	0.728563	0.323141			0.510517
BP0172	prfC	peptide chain release factor 3	+	-	+	+	+	+	+	-	-	-	-	-	Cytoplasmic	Protein synthesis		0.154347	0.148314	0.161317		0.19814	0.523835		0.173205	0.5898	0.180325		0.471949		0.48905	0.223105									0.219544	0.11111		0.115868	0.495241	0.411968	0.415908		0.254109
BP0173		exported protein	-	-	-	-	-	-	-	-	-	+	-	+	Unknown	Cell envelope	0.92262	0.443299													1.47842	0.640781	1.23257	0.640781								0.691188	0.319121						0.35467
BP0174	bfr	bacterioferritin	+	+	+	+	+	+	+	+	+	+	+	+	Cytoplasmic	Transport and binding proteins	23.1068	13.6409	13.1077	6.03819	27.9554	21.2549	11.9307	15.91	22.4376	16.409	23.36	19.917	1.54638	1.67275	1.60242	3.59446	1.33595	1.50428	1.50428	1.54638		0.690425	0.767752	0.767752	7.71902	9.81976	17.3107	12.4294	12.1844	16.8001	14.0448	19.7908	10.9137
BP0177		lipoprotein	-	-	-	-	-	-	+	+	+	+	+	+	Unknown	Cell envelope													0.709751	1.67275	2.62435	1.50428		0.690425	1.50428	0.709751		1.50428	0.767752	1.67275
BP0178		lipoprotein	-	-	-	-	-	-	+	+	+	+	+	+	Unknown	Cell envelope											0.277891			0.382324	0.765101	0.718242	1.39437	0.718242	0.343817	1.15752	0.497979	3.1538	2.28365	2.28365					0.175039			0.195759	0.190302
BP0180	metG	methionyl-tRNA synthetase	+	+	+	+	+	+	+	+	+	+	+	+	Cytoplasmic	Protein synthesis	0.629525	1.4709	0.629525	0.814156	1.53714	1.33595	1.73625	0.871968	2.00317	0.937055	2.08552	1.09158	0.973487	0.861116	0.476757	0.94698	1	0.607985	1.126	0.973487	0.208231	1.70404	0.861116	1.05304	1.12334	1.05887	0.471613	1.21997	1.69371	1.63927	1	0.539182	2.63924
BP0182		iron sulfur binding protein	-	-	-	-	-	-	-	+	+	-	-	-	Cytoplasmic Membrane	Transport and binding proteins			0.220057				0.244669								0.735469	0.331026	0.613167		0.331026	0.340292		0.331026	0.767752	0.368101									0.183222
BP0183		exported protein	-	-	-	-	-	-	-	-	-	+	+	-	Outer membrane	Cell envelope															0.169596	0.159209		0.159209				0.159209
BP0185	dcd	deoxycytidine triphosphate deaminase	+	+	+	+	+	+	+	+	+	-	+	+	Cytoplasmic	Purines, pyrimidines, nucleosides, and nucleotides	1.63774	1.04068	1.63774	1.78133	3.96298	2.18794	1.11185	3.27564	3.82538	2.99131	2.90524	4.10063	1.54638	2.73954	1.60242		2.18794	1.50428	1.50428	0.709751		2.46362	0.767752	1.67275	2.35635	1.79011	3.23651	1.86675	4.25151	3.77761	4.90068	2.80555	3.59705
BP0189		hypothetical protein	-	-	-	+	-	-	-	-	-	+	-	-	Cytoplasmic	Hypothetical proteins	0.597816			0.650227	0.723259				0.698146			0.748381													0.430042	1	0.447859	1.04281	0.457827
BP0190		orn/arg/lys decarboxylase	+	+	+	+	+	+	-	+	-	+	+	+	Cytoplasmic	Energy metabolism	0.664771	1.16483	0.560181	0.840617	0.436803	0.613167	1.11185	0.458975	1.30715	1.10735	0.558039	0.701267					0.114701		0.129153	0.132768	0.187063				0.719355	1.02634	0.930893	1.07029	0.509104	0.315699	0.494511	0.757618	0.736497
BP0195	gcvT	glycine cleavage system T protein	-	-	-	-	+	-	-	-	-	-	-	-	Cytoplasmic	Energy metabolism						0.330915	0.275405		0.289271													0.37261			0.178184			0.193512	0.189697	0.714478	1.00956
BP0196	gcvH	glycine cleavage system H protein	-	-	-	-	+	+	-	-	-	-	-	-	Unknown	Energy metabolism	0.856291			0.931363			0.952064																		0.615977		1.49695		0.655776		0.755908	0.733405	0.712958
BP0197	gcvP	glycine cleavage system P protein	+	+	+	+	+	+	-	-	-	-	-	-	Cytoplasmic	Energy metabolism	0.361044	0.277113	0.361044	0.189892	0.322157	0.613167	0.296064	0.266282	0.203886	0.333347	0.43897	0.218557													0.259719	0.199487	0.343845	0.208028	0.276499	0.0750743	0.235065	0.228068	0.145362
BP0205		exported protein	-	+	+	+	+	+	+	+	+	+	+	+	Unknown	Cell envelope	0.629525	0.309625			0.761621	0.841013		1	0.735176	0.372457	0.36174	0.372457	10.8292	10.0516	25.4944	16.1416	8.02774	14.0642	6.49877	9.29225	6.4577	6.49877	8.56176	23.4037	0.719355	0.749158	0.749158	0.491805	0.482111	0.260156	0.262645	0.539182	0.247722
BP0206	thiC	thiamine biosynthesis protein	+	+	+	+	+	+	-	-	-	+	-	-	Unknown	Biosynthesis of cofactors, prosthetic groups, and carriers	2.3895	2.48669	2.04008	1.6985	1.53714	1	0.699935	1.41341	0.874156	1.95489	1.21584	1.09158	0.147792			0.143768	0.260113					0.143768	0.15987		1.59092	1.28503	1.52834	1.59378	1.31363	1.23589	1.65495	1.33749	1.42818
BP0217		3-hydroxybutyryl-CoA dehydrogenase	+	+	+	+	-	+	+	+	-	+	+	-	Cytoplasmic	Fatty acid and phospholipid metabolism	1.07183	1.11543	0.38449	0.650227	1	0.247873	0.427494	0.185541	0.216679	0.23227	0.225587	0.23227	1.27818	0.310364	0.957951	2.00796	0.247873	0.578379	0.578379	0.286917		0.899281			1.16308	0.447859	1.68071	1.75266		0.3362		0.329312	0.154483
BP0221	catI	3-oxoadipate CoA-transferase subunit A	+	+	+	+	+	+	-	-	-	-	-	-	Cytoplasmic	Energy metabolism	0.70418	0.732823	0.330781	0.359781		0.940749	0.78294	1.12569	0.386296		0.402176	0.414091													0.809768	0.527542	0.843317	0.550128	0.253323	0.61574	0.292004	0.283311	0.586309
BP0222	catJ	3-oxoadipate CoA-transferase subunit B	+	+	+	+	+	+	-	-	-	-	-	-	Cytoplasmic	Energy metabolism	1.12569	0.732823	1.6015	2.98558	0.400191	0.940749	0.78294	2.13861	0.386296	0.881533	0.402176	2.00485													1.53842	1.19978	1.19978	1.67076	1.22648	1.40036	0.993723	1.8317	0.937261
BP0225	catD2	3-oxoadipate enol-lactone hydrolase	+	+	+	+	+	+	-	-	-	-	-	-	Cytoplasmic	Energy metabolism	0.543081	0.891121	1.20104	0.931363	0.312772	0.345376	0.603823	0.543081		1.07195	1.04111	0.67986													1.7681	1.18404	1.18404	0.938291	1.2104	1.382	1.76393	1.35368	2.04648
BP0233		GntR family transcriptional regulator	-	+	+	-	+	+	+	+	+	-	+	+	Cytoplasmic	Unknown function			0.28328		0.342722	0.378448	0.314964	0.28328	0.698146	0.354626	0.726847			0.473858	0.453933	0.426132	0.378448	0.426132	0.426132	0.43806		0.899281	0.473858	0.473858					0.216945	0.247702	0.250071		0.497749
BP0240		conserved hypothetical protein	+	-	-	-	-	+	+	+	+	+	+	+	Cytoplasmic	Central intermediary metabolism	0.425973	0.443299	0.425973						0.497462	0.533257			1.42672	1.54332		2.25893	0.569078	1.38788	2.25893	0.658717	2.01018	1.38788	1.54332	0.712548	0.306425			0.332784	0.326224
BP0242	purM	phosphoribosylformylglycinamidine cyclo-ligase	+	+	+	+	+	+	+	+	+	+	+	+	Cytoplasmic	Purines, pyrimidines, nucleosides, and nucleotides	0.92262	0.691811	1.50167	1.63332	2.2095	1.23257	1.33537	2.55526	2.54211	1.87988	2.64662	1.87988	1.42672	0.712548	1.06524	3.84382	2.43982	4.45856	4.45856	5.26573	1.44838	3.27449	3.64124	2.00904	1.83814	1.63076	1.36817	1.42675	2.6078	1.59691	1.92161	1.8644	2.4678
BP0244	mutL	DNA mismatch repair protein	-	-	-	-	-	-	-	+	-	-	-	-	Cytoplasmic	DNA metabolism																0.174859	0.155293	0.548687		0.179754			0.39769
BP0246	amiC	N-acetylmuramoyl-L-alanine amidase	+	+	+	+	+	+	-	-	-	+	-	-	Cytoplasmic	Unknown function	0.695931	0.565171	0.856291	0.590694	0.312772	0.345376	0.140273	0.126163	0.301912	0.157938	0.153393	0.323636	0.399778		0.202165		0.168547					0.189783			0.0907556	0.641497	0.297709	0.543684	0.0966194	0.110317	0.111372		0.215251
BP0248	fumC	fumarate hydratase class II	+	+	+	+	+	+	-	-	-	-	-	-	Cytoplasmic	Energy metabolism	1.20104	0.565171	0.35036	0.814156	1.17058	0.468063	0.832252	0.748532	0.874156	0.21229	0.660298	0.438601												0.283665	1.4374	1.72286	0.899768	0.584777	1.11042	1.0502	0.854126	0.828699	1.42818
BP0250	tctC09	Tripartite tricarboxylate transporter family receptor	+	+	+	+	+	+	+	+	+	+	+	+	Periplasmic	Unknown function	23.1068	20.1235	17.6651	14.5495	8.87311	9.79806	3.98222	7.33416	7.68241	5.80848	10.989	4.48369	2.42288	3.19235	1.10653	1.44375	1.2822	1.03876	0.664679	1.48416		1.44375	0.739123	1.60545	30.3505	13.2339	15.8425	18.0518	10.2443	12.8488	15.5942	8.56258	7.52535
BP0252	ggt	gamma-glutamyltranspeptidase	+	+	+	+	+	+	-	-	-	-	-	-	Periplasmic	Biosynthesis of cofactors, prosthetic groups, and carriers	0.2477	0.395845	0.519299			0.330915	0.422917	0.120999		0.476173	0.147115	0.151474													0.702527	0.28496	0.28496	0.519341	0.747918	0.58128	0.86212	0.699838	0.680328
BP0258		conserved hypothetical protein	-	-	-	-	-	-	-	+	-	-	+	-	Cytoplasmic	Regulatory functions													0.460085	0.497684			0.397476	0.447557	0.447557			0.447557		0.497684
BP0259	cydA	cytochrome D ubiquinol oxidase subunit I	-	-	-	-	-	-	+	+	+	+	+	+	Cytoplasmic Membrane	Energy metabolism									0.464084	0.239793			0.614519	1.03475	0.306943	0.597786	1.14396	1.2881	1.67234	0.29621	0.417343	0.93053	1.85965	1.43236
BP0267		N-terminal region of an outer membrane porin (Pseudogene)	-	-	-	-	-	-	-	+	-	-	+	+	Outer membrane	Unknown function		0.281333											0.418045	0.452208			0.361157	0.406662	0.406662			0.406662
BP0273	sspB	stringent starvation protein B	+	+	+	+	+	+	+	+	+	+	-	+	Unknown	Unknown function	1.50167	0.691811	1.50167	0.723052	3.09144	2.00615	0.739124	1.50167	2.9841	1.87988	0.808253	1.87988	1.02799	1.112	2.4063		0.888101	1	2.25893	1.02799		2.25893	2.51192	1.112	0.478206	0.498019	1.91429	1.99625	1.15003	2.23434	2.25571	2.18855	1.25031
BP0274	sspA	stringent starvation protein A	+	+	+	+	+	+	+	-	+	+	+	+	Cytoplasmic	Unknown function	7.86039	1.31588	2.6068	1.81415	5.34675	2.82404	1.40587	10.172	4.3838	3.26335	2.57014	7.47137	1.39082	0.452208	0.433193	0.406662	0.361157	0.406662				0.856144	0.952031	0.952031	7.31728	3.31083	5.14446	2.46215	5.25897	7.83327	7.9082	6.73234	7.45886
BP0275	petC	cytochrome C1 precursor	-	-	-	+	+	-	+	+	+	+	+	+	Cytoplasmic Membrane	Energy metabolism			0.2477										3.59488	1.36681	4.48146	7.80129	1.52783	1.72034	1.22914	2.32216	1.13143	1.72034	1.91302	3.16861	0.587785	1.12499	0.185567	1.17315	0.189697	0.216591	0.721311	0.212153
BP0276	petB	cytochrome B	-	-	-	-	-	-	+	+	-	+	+	+	Cytoplasmic Membrane	Unknown function													1.20822	2.39243	1.252	0.748388	0.317616	1.17532	0.748388	1.20822		0.357635	1.30696
BP0277	petA	ubiquinol-cytochrome C reductase iron-sulfur subunit	+	+	+	+	+	+	-	-	-	+	+	+	Cytoplasmic Membrane	Unknown function	1.63774	1.70436	1.63774	1.78133		0.613167	1.11185	0.458975	0.536003	0.574571	1.21584				0.735469										5.03756	4.15894	5.24627	2.55903	1.82995	0.874407	1.44575	1.40271	1.36361
BP0278	mscL	large-conductance mechanosensitive channel	-	-	-	-	-	-	-	-	-	+	+	+	Cytoplasmic Membrane	Cellular processes															0.957951	2.00796	2.99715			0.924453	1.3025					0.447859		0.467034				0.512024
BP0279		conserved hypothetical protein	+	+	+	+	+	+	-	-	-	-	-	-	Cytoplasmic	Hypothetical proteins	1.33483	1.38913	0.947057	0.650227	2.13583	1.26522	1.05298	0.597816	2.06167	1.67102	0.726847	0.748381							0.426132					0.473858	1.26994	1	1.32256	1.04281	1.02226	0.828113	0.836034	1.14327	1.1114
BP0280	degQ	protease	-	-	-	-	-	-	+	-	-	+	+	+	Periplasmic	Protein fate													0.328086	1.1551	0.339975	0.319153		0.319153		0.328086		0.664679
BP0289	ilvD	dihydroxy-acid dehydratase	+	+	+	+	+	+	+	-	-	+	+	+	Cytoplasmic	Amino acid biosynthesis	2.96392	2.07945	3.23573	2.67339	2.41746	2.38377	1.33537	1.99817	3.46135	1.73535	1.46027	1.97856	0.195096	0.432448	0.202165	0.388893				0.195096				0.211039	1.94574	1.49695	2.02636	2.52786	1.2104	1.74722	1.96198	2.31667	1.6637
BP0301		ABC transporter substrate binding protein	+	+	+	+	+	+	-	-	-	+	+	-	Periplasmic	Transport and binding proteins	3.0982	3.22422	2.3388	1.50775	0.748391	1.14396	0.687776	1.68119	1	0.497477	1.04111	1.73535													2.53277	1.25948	1.49695	1.56104	0.851397	1.21212	0.546072	0.529816	1.15418
BP0315	hemL	glutamate-1-semialdehyde 2,1-aminomutase	+	+	+	+	+	+	-	+	-	+	+	-	Cytoplasmic	Biosynthesis of cofactors, prosthetic groups, and carriers	0.618589	0.891121	0.618589	1.50775	0.480777	1.48521	1.23607	1.11173	1	1.39172	0.752104	0.774386			0.636786	1.67234	1.48521	0.597786	0.597786	0.614519		0.288144		0.320416	0.615977	0.832859	1.49695	0.868517	0.304335	0.972101	0.981399	0.952183	0.159487
BP0324	apaH	diadenosine-tetraphosphatase	+	+	+	+	+	+	-	-	-	-	-	-	Cytoplasmic	Cellular processes	0.899405	0.935988	0.899405	0.294038	0.327063	1.20156	0.632796	0.899405	1.47665	0.712482	0.691981	0.712482												0.452208	1.19983	1.24954	1.24954	0.702644	0.688794	0.236385	1.47239	1.08298	1.05279
BP0334	tctC	Tripartite tricarboxylate transporter family receptor	+	-	-	-	-	-	-	-	-	-	-	-	Periplasmic	Cell envelope	0.204817		0.204817	0.222773	0.247794				0.497462																			0.160009
BP0356		GntR-family transcription regulator	+	+	+	+	+	+	+	+	+	+	+	+	Cytoplasmic	Regulatory functions		0.309625	0.629525	0.323607	0.359954	0.397476		0.297523		0.788076	0.36174	0.372457	1.54638	1.67275	1.60242	1.50428	1.33595	1.50428	0.447557	1.54638		0.94698	0.497684	0.497684	1.01674	0.471613	0.222892	0.232435	0.765833	0.260156	0.555726	0.254826	0.52415
BP0368	gdhA	NADP-specific glutamate dehydrogenase	+	+	+	+	+	+	+	+	+	-	+	+	Cytoplasmic	Amino acid biosynthesis	3.13995	4.84078	3.13995	1.67511	7.43372	5.34917	2.92192	3.70236	5.83786	3.93077	4.15154	2.99131	1.05153	0.650193	0.405407	1.50428	3.8448	4.32924	3.95322	3.00749	0.846879	2.61401	1.95987	4.39598	2.45627	1.79011	2.55804	2.66756	3.56233	2.08939	2.77185	2.92453	3.59705
BP0370	pyrE	orotate phosphoribosyltransferase	+	+	+	+	+	+	-	-	-	+	-	-	Cytoplasmic	Purines, pyrimidines, nucleosides, and nucleotides	1.76539	1.38913	1.76539	1.03009	1.14578	0.798652	1.48413	1.33483	1.55885	1.67102	1.62294	1.18558	0.924453			1.42464	0.378448								1.26994	1.32256	1	1.04281	1.352	2.42584	1.17835	0.811145	1.1114
BP0371	gatB	glutamyl-tRNA(GLN) amidotransferase subunit B	+	+	+	+	+	+	+	+	+	+	+	+	Cytoplasmic	Protein synthesis	0.856291	1.85691	0.856291	0.931363	1.45306	1.85192	0.952064	1.78433	1.84575	1.07195	0.846138	1.28257	0.399778	0.211039	0.202165	0.597786	0.345376	0.388893	0.597786	0.195096		0.388893	0.432448	0.908442	1.13694	1.18404	1.49695	0.800397	1.3665	0.748746	1.57515	1.02868	1.15418
BP0372	gatA	glutamyl-tRNA(GLN) amidotransferase subunit A	+	+	+	+	+	+	-	+	+	-	-	-	Cytoplasmic	Protein synthesis	1.87472	1.04068	0.809686	1.08767	1.45306	1.0817	1.57149	1.87472	0.735176	1.01361	1.71847	2.05022		0.242022			0.193292		0.447557	0.223738		0.217646	0.242022	0.242022	1.91984	2.96124	1.99938	3.37508	3.02715	3.45631	2.35597	2.04658	1.98952
BP0373	gatC	glutamyl-tRNA(GLN) amidotransferase subunit C	+	+	+	+	+	-	-	-	-	+	-	-	Cytoplasmic	Protein synthesis	1.33483	0.622133	1.33483	0.650227	1.61493	0.798652	0.66468	0.597816	1.55885	0.748381	2.72768				0.957951		0.798652	0.899281							1.61384	0.447859	0.447859	0.467034	0.457827	0.522735		0.512024	0.497749
BP0374	mreB	rod shape-determining protein	+	+	+	+	+	+	+	+	+	+	+	+	Cytoplasmic	Unknown function	1.33483	1.11543	0.826559	0.418198	3.13484	3.95965	1.48413	1.07183	1.88819	2.40259	1.62294	2.02405	2.50025	2.70457	3.0754	5.05987	6.33867	6.396	4.45856	4.00688		5.05987	4.33432	4.95792	0.276585	0.802972	0.619223	3.32171	2.26987	3.316	2.28737	1.9215	2.4678
BP0379	ldh	L-lactate dehydrogenase	+	+	+	+	+	+	+	+	+	+	+	+	Cytoplasmic	Energy metabolism	1	0.747591	1.30577	1.42025	4.56888	1.33595	1.82092	1.99817	3.82538	2.05022	3.4218	3.52318	0.709751	0.767752	1.60242	1.50428	8.34616	2.46362	6.49877	5.83985	2.84497	3.59446	5.47934	3.99704	0.516764	1.22693	0.749158	0.358566	2.15533	2.46089	3.33374	3.23449	3.14432
BP0380		Sodium:sulfate symportert	-	-	-	-	-	-	-	+	+	+	+	+	Cytoplasmic Membrane	Cell envelope																	0.664644		0.357635	1.20822		1.17532	0.39769	0.832207									0.19795
BP0383	argB	acetylglutamate kinase	+	+	+	+	+	+	+	+	+	+	+	+	Cytoplasmic	Amino acid biosynthesis	1.7153	1.78507	1.3652	1.13523	1.26274	0.637871	1.5179	2.09656	1.21889	0.937055	1.269	2.14731	1.15752	0.798684	1.19946	2.58028	2.29155	0.718242	1.57006	0.353441		1.126	0.382324	1.7459	1.50817	1.8817	2.99108	3.57538	2.26987	4.5579	3.05115	2.96032	1.74562
BP0385		exported protein	+	+	+	+	+	+	+	+	+	+	+	+	Cytoplasmic Membrane	Unknown function	7.86039	5.36477	5.96823	5.60704	4.54149	3.48255	5.73166	5.96823	9.17958	4.69924	4.56402	5.53247	0.880108	0.952031		0.406662	0.361157	0.406662		0.880108		0.406662	0.452208	0.452208	4.9398	2.36106	4.47115	6.14079	6.01974	6.87318	6.06197	7.67277	10.8207
BP0386	ccsX	thioredoxin	-	-	-	-	-	-	+	-	-	+	+	+	Unknown	Cell envelope													2.06416	1	2.13896	2.00796	1.78327			2.06416	1.3025
BP0387	yraP	exported protein, outer membrane lipoprotein	+	+	+	+	+	+	+	+	+	+	+	+	Periplasmic	Energy metabolism	0.947057	0.622133	0.597816	1.03009	0.342722	0.378448	0.314964	0.597816	0.330822	0.748381	0.344422	0.748381	4.29009	1.58419	3.59496	5.05987	2.99715	3.37478	2.65564	4.29009	1.3025	2.65564	5.62658	2.23285	1.99569	0.212222	1.32256	0.221308	0.457827	0.828113	1.17835	0.811145	1.86793
BP0398	lmgB	glycosyl transferase	-	-	-	-	-	-	-	-	-	-	-	+	Cytoplasmic Membrane	Cell envelope													0.241462				0.208604			0.241462		0.234888
BP0403		exported protein	-	-	-	-	-	-	-	-	-	+	-	-	Unknown	Cell envelope																0.185819			0.185819												0.223338
BP0409	far'	N-terminal region of elongation factor G (Pseudogene)	+	+	+	+	+	+	+	+	+	+	+	+	Unknown	Protein synthesis	5.55148	3.40887	3.27564	2.59898	12.9821	5.77156	3.64201	7.00289	2.79052	0.585918	3.98264	2.05022	0.709751	1.67275	1.60242	2.46362	1.33595	1.50428	0.690425	0.346742	0.48854	0.337301	0.375078	1.67275	3.99349	3.23651	4.15894	4.337	2.50859	2.86424	0.647196	5.9979	4.62223
BP0410		universal stress protein	+	+	+	+	+	+	+	+	+	+	+	+	Unknown	Energy metabolism	1.7153	1.78507	4.57659	3.22377	3.58586	3.95965	3.29543	6.65942	0.874156	8.33665	2.08552	2.14731	4.58336	4.95792	2.74862	4.45856	2.29155	2.58028	4.45856	1.15752	6.4577	1.126	1.25211	2.86927	3.29219	3.42859	3.42859	2.31551	5.1	5.82304	5.87874	10.9835	3.81052
BP0411		conserved hypothetical protein	-	-	+	-	-	-	-	-	-	-	-	-	Unknown	Hypothetical proteins	0.856291		0.856291			1.14396			1	1.07195		2.50143													1.4374	0.641497				0.748746		0.733405
BP0413	far'	C-terminal region of elongation factor G (Pseudogene)	+	+	+	+	+	+	-	+	-	+	+	+	Unknown	Protein synthesis	0.224228	0.357557	0.343582	0.373704	0.886981	0.299557	0.66468	0.597816	0.698146	1.25186	0.133459	0.137413	0.169742	0.375078			0.299557	0.337301	0.337301	0.709751			0.767752	0.183614	0.336686	0.350635	0.350635	0.467034	0.358439	0.522735	4.90068	0.192049	0.389695
BP0428		GntR-family transcriptional regulator	-	-	-	-	-	-	+	-	-	+	+	+	Cytoplasmic	Regulatory functions												0.310086	1.26355	1.36681	1.83258	2.84947	0.693756			0.38304				0.868659	0.37356			0.405693	0.189697	0.216591			0.206238
BP0430		short-chain fatty acids transporter	-	-	-	-	-	-	-	-	-	+	+	-	Cytoplasmic Membrane	Transport and binding proteins																			0.497587
BP0451	argD	succinylornithine transaminase	+	+	+	+	+	+	+	+	-	+	+	+	Cytoplasmic	Unknown function	2.96392	6.03043	4.86338	5.28976	9.70558	1.75536	4.48716	8.66629	6.20737	6.65402	5.91308	7.89084	0.49761	0.538275	0.250212	0.484061	0.208604	0.484061	0.484061	0.241462		0.484061		0.261195	5.3341	6.49242	6.49242	4.52703	6.1437	4.25258	6.04062	5.39871	6.67942
BP0454		exported protein	+	+	+	+	+	+	+	-	-	+	+	+	Unknown	Unknown function	2.96392	3.08448	4.80875	2.67339	2.97365	2.66946	3.9147	4.13396	4.82775	1.97856	1.92163	3.71041	0.839812		0.870243	1.2881	0.725529		0.388893					0.432448	2.53277	2.22045	3.09699	3.22958	3.6827	2.14921	4.24502	3.01561	5.30292
BP0460	topB	DNA topoisomerase iii	+	+	+	+	+	+	+	+	+	+	+	+	Cytoplasmic	DNA metabolism	0.387003	0.580356	0.557673	0.703364	1.62699	2.41788	2.01229	1.45622	2.40891	2.26569	1.50336	1.54789	0.22935	0.64736	0.117162	1.39771	1.65187	0.582159	0.582159	1	0.323141	1.25207	1.08172	1.23483	0.465185	0.11111	0.16905	0.115868	0.495241	0.727804	0.415908	0.477641	1.02951
BP0461		exported protein	+	+	+	+	+	+	-	-	-	-	-	-	Cytoplasmic Membrane	Cell envelope	0.748532	0.237856	0.22856	0.248598	0.276519	0.305344		0.22856	0.266918	0.59772	0.277891														0.343468	0.357698	0.357698	0.815394	0.57325	0.4175	0.201766	0.195759	0.397544
BP0464	idnO	gluconate 5-dehydrogenase	-	-	-	-	-	-	+	-	-	-	-	-	Cytoplasmic	Central intermediary metabolism														0.452208	0.433193	0.856144	0.361157		0.406662			0.406662		0.452208
BP0465		aldehyde dehydrogenase	+	+	+	+	+	+	-	-	-	-	-	-	Cytoplasmic	Energy metabolism	0.305195	0.490303	0.83234	0.161317	0.179435	0.19814	0.33933	0.305195	0.356416	0.382061	0.371068	0.185668				0.459098									1.98589	1.44926	2.29875	1.31923	1.48152	0.899534	0.734765	0.553866	0.693017
BP0475	rne	ribonuclease E	+	+	+	+	+	+	+	+	+	+	+	+	Cytoplasmic	Cellular processes	1.20104	1.24989	0.826559	1.60255	2.51466	0.948782	1.63817	1.33483	1.55885	1.67102	1.00496	1.50353	2.50025	0.818466	1.92457	2.00796	1.78327	1.42464	2.00796	2.06416	1.54735	1.61233	0.818466	1.18798	1.05988	0.899768	1.21127	1.37918	1.4698	1.28833	1.30065	1.3848	0.892422
BP0478		hydrolase	-	-	-	-	-	-	-	+	+	-	-	-	Cytoplasmic	Energy metabolism									0.634225			0.67986				0.816944	0.725529	1.8067	1.8067	0.839812		0.816944	2.00904	2.00904
BP0479		conserved hypothetical protein	-	-	+	+	-	+	-	-	-	-	-	-	Unknown	Unknown function	0.411187		0.411187		0.497468		0.220103		0.480195		0.499936	1.11193														0.148304	0.148304	0.154654	0.3149			0.169552	0.164825
BP0483		AraC-family transcriptional regulator	+	+	+	+	-	-	-	+	-	-	-	+	Cytoplasmic	Regulatory functions	0.270337	0.281333	0.270337		0.327063	0.361157	0.300574	0.270337	0.315707	0.338424		0.338424					0.361157	0.406662	0.406662	0.418045			0.452208	0.452208		0.202525	0.202525	0.211196	0.207033			0.231541
BP0484	lldD	L-lactate dehydrogenase	+	+	+	+	+	+	+	+	+	+	+	+	Cytoplasmic	Energy metabolism	0.361044	0.582966	0.361044	0.189892	2.15153	1.33595	0.401425	1.50167	2.07683	2.22627	2.52151	1.25186	0.269977	0.292039		0.54311	1.33595	1.50428	1.16259	2.32216		1.86919	1.2928	1.67275	0.125589	0.419664		0.437632	1.36193	1.31307	1.83076	1.52315	1.03459
BP0489	gyrB	DNA gyrase subunit B	+	+	+	+	+	+	+	+	+	+	+	+	Cytoplasmic	DNA metabolism	0.27883	0.290172	0.587943	0.523544	0.711313	0.505453	0.535181	0.698268	0.562127	1.01707	0.585236	1.01707	0.282486	0.632883	0.446803	0.56914	1.24327	0.56914	0.884428	1.25636	0.824332	0.274794	0.805171	0.983484	0.200578	0.208888	0.136852	0.45932	0.368629	0.33083	0.333994	0.412267	0.315017
BP0490	dnaN	DNA polymerase iii, beta chain	+	+	+	+	+	+	-	+	-	+	+	+	Cytoplasmic	DNA metabolism	19.6656	10.3392	6.80814	2.94198	8.23673	5.96269	3.44472	2.70485	11.6025	7.70796	6.06436	4.9763			0.306943	0.597786	0.530894	0.288144		0.614519		0.93053	0.320416		3.99349	5.10037	2.63771	1.56104	3.41811	5.38391	3.10814	3.01561	1.6637
BP0495		inner-membrane protein	-	-	-	-	-	+	+	+	+	+	+	+	Cytoplasmic Membrane	Cell envelope					0.194035						0.194998	0.414091	0.511515	0.856159		1.69334	1.50386	1.69334	2.04038	2.0975	0.349434	1.69334	1.883	1.883									0.133536
BP0500	bteA	t3ss toxin	-	+	+	-	+	+	-	+	+	-	+	+	Extracellular	Hypothetical proteins					0.889594	0.675991	0.562595	0.397391	1.4557	1.22896	1.04111	1.22896					1.66527	1.2881	1.87509	2.14363	2.71585	1.47677	1.64216	1.64216					0.304335	0.255868	0.350805	0.250625	0.330873
BP0502		integrase	-	-	-	-	-	-	+	-	+	-	-	-	Cytoplasmic	Mobile and extrachromosomal element functions						0.273625			0.239191	0.256401			0.316725	0.342608	0.328202	1	1.23257			0.316725	0.446248	1		0.342608						0.179093
BP0506		phage-related hypothetical protein	+	+	+	+	+	+	+	+	+	+	+	+	Cytoplasmic	Hypothetical proteins	0.447421	0.302032	0.447421	0.85733		0.188675	0.157025	0.290227	0.338935	0.176799	0.171712	0.560108	0.448803	0.485479	1.26307	0.922516	0.387729	0.212448	0.212448	0.448803	0.307706	0.436582	0.236242	0.485479	0.101594	0.105803	0.217426	0.759994	0.222266	0.391228	0.39497	0.833205	0.656287
BP0515		phage-related hypothetical protein	-	-	-	-	-	-	-	-	-	-	+	-	Unknown	Hypothetical proteins
BP0529		autotransporter	-	-	-	-	-	-	-	-	-	-	+	+	Extracellular	Unknown function																				0.0476504
BP0533		transcriptional regulator	-	-	+	-	-	-	-	-	+	-	+	-	Cytoplasmic	Regulatory functions	0.2477		0.2477			0.330915	0.275405		0.289271	0.310086		0.310086			0.396919	0.37261	0.330915			0.38304	0.539682		0.414342	0.414342						0.216591
BP0535		carboxymuconolactone decarboxylase	+	+	+	+	+	+	+	+	+	+	+	+	Unknown	Central intermediary metabolism	8.02224	2.75446	1.80042	5.28976	125.011	54.9222	236.267	6222.05	100.596	155.042	125.631	62.0607	4.09297	3.01166	5.86036	7.31588	2.40527	1.6418	2.70833	2.78414		5.50144	0.832207	4.42745	2.63082	1.98287	3.64344	2.06777	45.704	29.7482	187.589	61.4451	211.629
BP0545	rimO	conserved hypothetical protein	+	+	-	-	+	-	-	-	-	-	-	-	Cytoplasmic	Protein synthesis	0.458975	0.15057	0.297523	0.323607	0.359954	0.193292	0.3308		0.168967	0.181125							0.397476									0.108392			0.227853	0.260156	0.127723
BP0546		bacterioferritin	-	-	-	+	-	-	-	-	-	+	-	-	Cytoplasmic	Transport and binding proteins																									0.506555	0.843317	0.843317	0.550128
BP0552	def	polypeptide deformylase	+	+	+	+	+	+	+	+	-	+	+	+	Cytoplasmic	Protein fate	1.80042	1.13581	1.80042	1.95826	2.17821	2.40527	2.94284	2.6468	1.27459	1.3663	1.32699	1.3663	0.769336	0.832207	0.797214	1.6418	0.664644	1.6418	0.748388	0.769336		0.748388	0.832207		1.29514	0.817645	0.817645	2.06777	1.37882	2.31438	0.439184	1.54204	2.20376
BP0554	lrp	leucine-responsive regulatory protein	-	-	+	+	+	-	-	-	-	-	-	-	Cytoplasmic	Central intermediary metabolism									0.330822	0.354626	0.344422			0.473858											0.203779		0.212222	0.221308	0.216945	0.247702	0.250071	0.242627
BP0556	hmgcL	hydroxymethylglutaryl-CoA lyase	-	+	-	+	+	+	-	-	-	+	-	-	Cytoplasmic	Unknown function		0.247416		1.1871	0.601901	0.317616	0.264337	0.497507	0.581002																0.357884	0.817645	0.372711	1.40654	0.182073	0.683193	0.209875	0.934789	0.41423
BP0558		amino acid-binding periplasmic protein	+	+	+	+	+	+	+	-	-	+	+	+	Periplasmic	Unknown function	2.3895	2.15824	1.50167	1.35152	1.50332	1.33595	1.11185	1.50167	0.654195	2.59621	0.43897	1.87988	0.269977	0.292039		0.262626	0.233238					0.262626			1.7189	2.04263	2.31232	1.86675	2.36379	2.08939	2.72472	2.97291	1.48069
BP0559		aminotransferase	-	+	-	-	+	-	-	-	-	-	-	-	Cytoplasmic	Cell envelope	0.160381	0.166905			0.194035	0.214261		0.160381	0.386296	0.200775								0.241258	0.241258			0.497587				0.120151		0.125295	0.122825	0.140239	0.14158	0.137365
BP0561	tctC	Tripartite tricarboxylate transporter family receptor	+	+	+	+	+	+	-	-	-	+	-	-	Periplasmic	Cell envelope	5.96823	2.19987	2.6068	4.08291	2.01791	1.68923	1.40587	3.75381	0.664657	0.712482	1.09353	2.088													3.17912	2.36106	1.95291	2.03652	0.968353	1.84839	1.11621	1.81052	0.748855
BP0562		exported protein	+	+	+	+	+	+	+	+	+	+	-	+	Unknown	Energy metabolism	1.50167	1.10224	1.05916	0.723052	1.28141	2.66946	2.22166	0.664771	1.23691	3.19882	3.10678	0.392173	2.32216	1.77171	1.69721	2.25893	1.41498	1.59327	1	0.48444	1.44838	1	2.51192	1.112	1.83814	2.38256	2.90797	1.56104	1.15003	2.23434	2.25571	2.18855	1.6637
BP0570		exported protein	-	-	-	-	-	-	-	-	-	+	+	+	Unknown	DNA metabolism															0.636786	1.2881		0.597786	0.597786			0.597786		0.664738
BP0571		two-component sensor kinase	-	-	-	-	-	-	+	+	-	-	-	-	Cytoplasmic Membrane	Regulatory functions	0.078976												0.122127	0.132108		0.118802	0.105508	0.118802	0.118802	0.248011		0.118802	0.132108
BP0573	trkA	Trk system potassium uptake protein	+	+	+	+	+	+	+	+	+	+	-	-	Cytoplasmic Membrane	Transport and binding proteins	0.560181	0.582966	0.174586	0.189892	0.436803	0.233238	0.622835	0.174586	0.203886	0.451976	0.43897	0.218557	1.19514	1.2928	0.27976	0.842667	0.482336	0.54311	1.16259	0.269977	0.380382	0.842667	0.292039	0.292039	0.259719	0.130792	0.270479	0.437632	0.276499	0.152659	0.154119		0.145362
BP0589		exported protein	+	+	+	+	+	+	-	-	-	-	+	+	Unknown	Unknown function	0.179897	0.187214	0.179897	0.195668	0.217645	0.240333	0.200018	0.179897	0.210088	0.225205	0.218725														0.12941	0.134771		0.140541	0.137771	0.157303	0.158807	0.15408	0.149784
BP0604	secB	protein-export protein	+	+	+	+	+	+	-	-	-	+	+	+	Cytoplasmic	Protein fate	0.597816	0.622133	0.597816	0.650227	0.723259	0.798652	1.48413	1.33483		1.67102	0.726847	1.67102	0.924453			0.899281									1.61384	1.68071	2.51991	2.6278	4.93755	1.9617	4.18847	2.88094	9.27043
BP0605	grxC	glutaredoxin 3	+	+	+	+	+	+	-	-	-	+	-	-	Unknown	Energy metabolism	8.25931	8.59526	8.25931	6.03819	9.9924	15.8581	6.1724	1.99817	1	4.40766	4.28084	1.07195	1.32415						1.2881						2.53277	2.63771	4.15894	2.75064	1.53027	0.748746	3.10814	0.733405	1.6637
BP0606		conserved hypothetical protein	-	-	-	-	-	-	+	+	+	+	+	+	Unknown	Cell envelope													0.658717	0.712548	2.4063	5.83908	1.23257	1.38788	0.640781	0.658717		0.640781	1.54332	3.64124
BP0607	gpmA	phosphoglycerate mutase 1	+	+	+	+	+	+	+	-	-	+	+	-	Cytoplasmic	Unknown function	4.41941	5.36477	3.15162	1.81415	6.2368	2.22826	1.40587	2.6068	3.0443	0.712482	0.328686	1.12593	0.880108	0.952031	0.433193	0.406662			0.406662	0.418045		0.406662		0.452208	2.26714	2.8122	3.86197	3.45258	2.87479	2.27941	2.30121	3.2151	1.76005
BP0608		peptidase	+	-	-	+	+	+	-	-	-	+	+	+	Unknown	Protein fate	0.290227	0.146974	0.290227								0.171712	0.363323				0.212448									0.208776	0.217426	0.217426	0.226735	0.222266	0.253777		0.120961	0.241647
BP0609	ctpA	carboxy-terminal processing protease precursor	+	+	+	+	+	+	+	+	+	+	+	+	Cytoplasmic Membrane	Protein fate	1.38622	1.64479	1.99817	3.82958	2.41746	2.38377	1.13912	1.99817	2.08379	2.78229	1.68542	2.50143	2.44406	1.16412	1.11517	2.37751	1.36872	1.04687	1.04687	1.32415	0.274879	1.04687	0.432448	1.43236	1.59878	2.63771	2.63771	2.11311	1.70208	3.0787	2.38776	3.54069	1.48565
BP0617		TetR-family transcriptional regulator	-	-	+	-	-	-	+	+	+	+	+	+	Cytoplasmic	Regulatory functions					0.312772				0.301912	0.67986		0.323636	0.839812	0.908442	0.414264	0.388893	1.14396		0.388893	0.399778		0.816944	0.432448	1.43236				0.201968		0.226056			0.215251
BP0624		substrate-CoA ligase	+	+	+	+	+	-	-	-	-	+	-	-	Cytoplasmic	Fatty acid and phospholipid metabolism	1.88532	2.44993	2.11388	1.3753	0.327063	0.760342	0.462528		0.664657	0.338424	0.505788					0.198243									1.69349	1.24954	3.31083	1.83916		0.115235	0.116337	0.112874
BP0625		acyl-CoA dehydrogenase	+	+	+	+	-	-	+	+	-	+	-	-	Cytoplasmic	Fatty acid and phospholipid metabolism	3.6572	2.44336	2.6468	1.42914	0.188911	0.208604	0.173611	0.32179	0.182352	0.195473	0.189849	0.402835	1.68775	1.82568	0.797214	3.98152	0.91367	0.484061	0.748388	1.05759			0.832207	0.261195	0.945192	2.22045	1.1612	1.40654		0.281375	0.439184		0.13001
BP0626		2-oxo acid dehydrogenases acyltransferase (pseudogene)	-	-	-	-	-	-	+	-	-	+	-	-	Unknown	Energy metabolism													1.26355	1.91302	0.832133	0.781169
BP0627		enoyl-CoA hydratase/isomerase	+	+	+	+	+	-	+	+	+	+	+	-	Cytoplasmic	Unknown function	2.20488	3.80596	4.2336	1.1871	0.287633	1.04381	0.553151	0.781322	0.277646	0.297624	1.32699	0.978104	4.09297	3.01166	2.29183	7.31588	1.45808	0.748388	1.6418	0.367646		1.6418	0.832207	0.832207	1.58609	2.3446	1.98287	2.85712	0.381007	0.207886	0.689728	0.669194
BP0628		pyruvate dehydrogenase E1 beta subunit	+	-	-	+	-	-	+	-	-	+	-	-	Cytoplasmic	Central intermediary metabolism	0.497507	0.517743	0.781322	0.541124									0.769336	1.30696		2.70833	0.664644		0.748388			0.357635			1.58609	1.07147	0.178109	0.610394
BP0629	pdhA	pyruvate dehydrogenase E1 component, alpha subunit	+	-	-	+	-	-	+	-	-	+	-	-	Cytoplasmic	Unknown function	1.26444	0.59229	1.26444	0.619037	0.327063	0.361157				0.338424			0.418045	2.11511	2.02617	3.17987				0.880108				0.452208	1.52063	0.202525		0.702644			0.238646
BP0634		acyl-CoA dehydrogenase	+	-	-	+	-	+	-	-	-	+	-	-	Cytoplasmic	Fatty acid and phospholipid metabolism	0.164852	0.354131	0.725682	0.573194																					1.00827	2.13537	1.05004	2.49857	0.126249				0.283329
BP0635		enoyl-CoA hydratase	+	-	-	+	+	+	+	-	-	+	-	-	Cytoplasmic	Unknown function	0.56914	0.59229	0.56914					0.270337					0.418045	0.952031	0.433193	1.90207				0.880108		0.406662			0.646991	0.947269	1.58363	1.30304	0.207033	0.49766	0.238646	0.231541	0.473873
BP0640		acyl-CoA dehydrogenase	-	-	-	+	-	-	-	-	-	-	-	-	Cytoplasmic	Fatty acid and phospholipid metabolism																									0.13347	0.802972	0.447859	0.300376
BP0641	tctC	Tripartite tricarboxylate transporter family receptor	+	-	-	+	-	-	+	-	-	+	-	-	Periplasmic	Cell envelope	0.519299	0.540421	0.2477	0.269417									0.38304	0.414342		0.37261									1.08023	0.856761	0.612137	0.893443
BP0663		conserved hypothetical protein	+	+	+	+	+	+	+	-	-	+	-	-	Unknown	Hypothetical proteins	2.27831	2.78771	1.5668	1.70416	0.835435	0.922522	0.767771	0.44186	0.806428	1.20149	0.537229	0.553145	0.328086		0.339975	0.664679									1.12709	2.0068	1.17378	1.22404	0.528836	0.839224	0.39006	0.591438	0.799112
BP0664	tctC	Tripartite tricarboxylate transporter family receptor	+	+	+	+	+	+	+	+	-	+	+	+	Periplasmic	Unknown function	3.08656	2.48669	3.47104	3.35716	1.20983	0.482336	0.401425	1.77837	1.75369	0.701267	0.43897	1.55554	2.75004	2.51192	1.60242	2.25893	0.482336	0.54311	0.262626			0.54311		0.937045	2.22033	1.33228	2.60035	1.62019	1.15003	0.874407	0.682257	1.52315	0.643492
BP0665		thymidine diphosphoglucose 4,6-dehydratase	-	-	-	-	-	-	+	-	-	-	-	-	Cytoplasmic	Cell envelope													0.353441	0.382324	0.366248	0.343817	0.305344
BP0666	glmS	glucosamine--fructose-6-phosphate aminotransferase [isomerizing]	+	+	+	+	+	+	+	+	+	+	+	+	Cytoplasmic	Central intermediary metabolism	0.33706	0.229008	0.856291	0.781351	0.86911	0.293985	0.51031	0.220057	1	0.899298	0.40981	1.07195	0.166649	0.368101	0.172687	1.08063	1.536	0.881516	1.50428	2.01922	0.479453	0.881516	0.767752	0.563819	1.57525	2.1084	1.79011	2.75064	0.448783	1.28393	1.15269	0.393107	0.598125
BP0667		AsnC-family transcriptional regulator	+	+	+	+	+	+	-	+	-	+	-	-	Cytoplasmic	Regulatory functions	0.372399	0.387546	1.28708	0.868845	0.450541	0.497506	0.41405	0.372399	1.50308	1	0.452776	1.61124				0.560191	0.497506	0.560191	0.560191	1.23527	1.74043			1.33622	0.925865	1.38307	0.598437	0.29093	0.985686	0.698487	0.705168	0.684175	0.665101
BP0670		acyl-CoA dehydrogenase	-	-	+	+	+	-	-	-	-	-	-	-	Cytoplasmic	Unknown function					0.26137					0.132494	0.128681	0.270449	0.163666	0.17704								0.159209			0.155408		0.0792891	0.0826838	0.165449	0.188905		0.0906488
BP0678	prfA	peptide chain release factor 1	+	+	+	+	+	+	-	-	-	-	-	-	Cytoplasmic	Protein synthesis	0.519299	0.257776	1.14363	0.269417	0.628265	1.0916	0.57738	0.8171	0.954232	0.650088	0.631382	0.650088	0.38304		0.396919		0.330915					0.37261			0.587785	0.185567		0.193512	0.397696	0.216591	0.218663	0.212153	0.432374
BP0680		conserved hypothetical protein	+	+	+	+	+	+	+	-	-	+	-	+	Unknown	Unknown function	1.50167	1.56275	0.664771	2.77928	0.804263	2.00615	0.739124	3.88165	0.776338	0.832199	1.82578	0.832199	2.32216	2.51192	1.06524								1.112		1.08023	1.12499	1.91429	1.17315	1.9569	1.31307	0.58684	1.28616	1.25031
BP0682	tctC	Tripartite tricarboxylate transporter family receptor	-	-	-	+	+	-	-	-	-	-	-	-	Periplasmic	Cell envelope		0.309625		0.323607									0.460085												0.452852	0.222892	0.471613	0.491805	0.227853	0.260156	0.262645	0.254826	0.247722
BP0683		4,5-dihydroxyphthalate decarboxylase	+	+	+	+	+	+	-	-	-	+	-	-	Cytoplasmic	Energy metabolism	2.72657	4.98333	2.07388	3.77534	1.81677	1.66003	1.97727	1.24259	2.07683	1.55554	1.21584	2.59621				0.262626	0.233238		0.262626						3.10775	3.96212	3.58738	3.37508	2.36379	2.69891	3.42661	2.04658	1.72674
BP0689		lipoprotein	-	-	-	-	-	-	-	-	-	+	-	-	Unknown	Cell envelope
BP0690		conserved hypothetical protein	+	+	+	+	+	+	-	-	-	-	-	-	Unknown	Purines, pyrimidines, nucleosides, and nucleotides	0.361044	0.582966		0.609292	0.21122	0.233238		0.361044		0.451976	0.43897	0.218557													0.55596	0.419664	0.578994	0.282059	0.133704	0.152659	0.682257	1.28616	0.30061
BP0693		Hpr serine kinase/phosphatase	-	-	-	-	-	-	+	+	+	-	-	-	Cytoplasmic	Regulatory functions		0.477644					0.244669			0.27548	0.267553		0.340292	0.368101	0.352623		0.959707	0.331026	0.690425	0.709751		0.690425	0.767752	1.67275			0.164857
BP0694	rpoP	nitrogen regulatory IIA protein	+	-	+	+	+	+	+	-	-	+	+	+	Cytoplasmic	Unknown function	3.27564	0.477644	1.63774	1.08767			1.11185	3.27564	0.536003		0.558039	0.574571		0.767752	0.735469	0.690425									1.7189	0.749158	3.23651	0.781233	2.50859	0.401331	0.405169	0.85649	1.36361
BP0697		ABC transporter	-	-	-	-	-	-	-	-	-	+	+	+	Cytoplasmic	Unknown function																													0.182073
BP0698		exported protein	+	+	+	+	+	+	-	-	-	+	-	-	Unknown	Energy metabolism	1.28708	1.92126	1.84616	0.868845	0.966431		1.43103	1.84616	0.932875	1	3.02299	1													1.78856	2.41182	1.38307	1.94241	1.90412	2.17407	2.19487	2.75737	2.07016
BP0699		exported protein	-	-	-	-	-	-	-	-	-	+	+	+	Unknown	Cell envelope													0.803035				1.0916					0.37261		0.414342				0.193512
BP0700		hydrolase	+	+	+	+	+	+	-	-	-	+	+	-	Cytoplasmic	Central intermediary metabolism	3.42936	1.17147	5.07413	1.22438	1.93755	1.50386	1.25159	3.42936	0.386296	2.00485	1.94716	3.43626			0.53005	0.497587						0.497587			2.46693	1.60216	2.05639	1.25114	0.862088	0.984308	1.88791	2.93722	1.33343
BP0701		conserved hypothetical protein	-	-	-	+	-	-	-	-	-	-	-	-	Cytoplasmic	Cell envelope		0.229008															0.293985			0.340292		0.331026			0.330166	0.164857	0.343845	0.358566	0.168527		0.19426		0.183222
BP0702	purT	phosphoribosylglycinamide formyltransferase 2	+	+	+	+	+	+	-	-	+	+	+	+	Cytoplasmic Membrane	Purines, pyrimidines, nucleosides, and nucleotides	1.99817	1.50892	1.20104	0.814156	0.905599	1.93706	1.33537	0.748532	1.69329	1.81513	0.910092	2.50143	0.262235			0.255095	0.468063		0.255095		0.369475	0.255095	0.283665	0.283665	0.53846	1.08624	0.724849	1.13275	2.26987	1.74722	2.61646	2.85149	2.18245
BP0707		conserved hypothetical protein	-	+	-	+	+	+	-	-	-	+	+	+	Unknown	Unknown function	0.748532	0.778978			0.905599	1	0.832252																		0.53846	0.560768	0.560768	0.584777	1.31363	0.654521	0.660781	0.64111	0.623237
BP0708		membrane protein	-	-	-	-	-	-	-	-	-	+	+	+	Cytoplasmic Membrane	Cell envelope													0.658717			0.640781	2.00615
BP0709	aspS	aspartyl-tRNA synthetase	+	+	+	+	+	+	-	-	-	+	-	+	Cytoplasmic	Protein synthesis	4.93177	4.25611	3.83065	2.47805	3.24084	5.11755	2.53313	4.63989	3.37643	3.35341	2.54074	4.48369			0.166613	0.319153			0.156409						3.33773	6.43266	3.26585	5.13924	3.77691	5.14176	5.19094	3.50284	4.10626
BP0721		aminotransferase	+	+	+	+	-	-	+	+	+	-	-	-	Cytoplasmic	Unknown function	0.28328	0.143545	0.137935	0.150028	0.342722	0.378448	0.153362	0.137935	0.330822	0.172675	0.344422		0.2133	1	0.221029	0.656518	0.583054	0.426132	0.426132	0.43806	0.617202	0.426132	0.473858	0.730047	0.203779	0.212222		0.221308	0.216945				0.36338
BP0727		transcriptional regulator	-	-	-	-	-	-	+	+	-	-	-	-	Cytoplasmic	Regulatory functions													1.85727	0.432448		1.2881	0.345376	0.816944		1.32415				0.432448
BP0731	nspC	carboxynorspermidine decarboxylase	+	+	+	+	+	+	-	-	-	-	-	-	Cytoplasmic	Central intermediary metabolism	1.11173	0.643751	0.618589	0.931363	1.03597	0.255901	0.441838	0.856291	0.722406	0.497477		1.07195													0.444985	0.832859	0.463421	0.310455	0.655776	0.972101	0.350805	0.529816	0.515045
BP0732		exported protein	-	-	-	-	-	-	-	+	-	-	-	-	Unknown	Amino acid biosynthesis																	0.233238	0.262626	0.262626	0.269977		0.262626
BP0735		exported protein	+	-	-	-	-	-	-	-	-	-	-	-	Unknown	Cell envelope	0.748532	0.364611	0.748532	0.381076	0.905599					0.438601																0.262475	0.262475
BP0746	proB	glutamate 5-kinase	-	-	-	-	-	-	-	+	-	-	-	-	Cytoplasmic	Amino acid biosynthesis											0.218725	0.225205					0.240333		0.560191	0.278189		0.270614	0.622932
BP0747	obgE	GTP-binding protein	-	-	-	-	-	-	-	+	-	-	-	-	Unknown	Unknown function					0.256683												0.28344	0.319153	0.319153			0.319153		0.354898					0.162482		0.187292
BP0748	rpmA	50S ribosomal protein L27	+	+	+	-	-	+	+	+	+	-	+	-	Cytoplasmic	Protein synthesis	1.99817	3.66411	0.856291	0.931363		2.66946	3.9147	1.99817	2.33352	2.50143	4.28084	4.40766	1.32415	3.34245	1.37214	3.00581	1.14396	3.00581		1.32415		3.00581	1.43236	1.43236				0.668962	1.53027			0.733405	0.712958
BP0749	rplU	50S ribosomal protein L21	+	+	+	+	+	+	-	-	-	+	+	+	Cytoplasmic	Unknown function	1		1	1.08767	5.22672		1.11185	1	8.17817	5.40827	2.90524	1.25186			1.60242	1.50428							1.67275	1.67275	5.03756	3.23651	3.23651	5.47089	8.21776	6.12337	9.47255	3.7002	8.93433
BP0751	ispB	octaprenyl-diphosphate synthase	+	+	-	+	+	+	-	-	+	+	+	+	Cytoplasmic	Biosynthesis of cofactors, prosthetic groups, and carriers		0.213148	0.204817	0.222773	0.247794	0.273625	0.739124	0.425973	0.239191		0.517913					0.308101	0.569078		0.308101		0.446248	0.308101	0.342608	2.00904	0.147336	0.498019	0.319121	1.17315	0.509104	0.179093	0.376036	0.175423	0.170533
BP0760	cyaA	bifunctional hemolysin-adenylate cyclase precursor	+	+	+	-	+	+	+	+	+	-	+	+	Extracellular	Protein fate	0.0428845	0.0446289	0.0428845	0.0466442	1.36579	0.75431	0.866339	0.67013	0.909958	0.906605	1.15469	0.838908	0.202289	0.0717353	0.138586	0.196781	2.79707	2.17834	3.03431	2.77553	0.483047	1.9815	1.88839	2.09667		0.0321273			0.959911	1.04111	1.2201	0.914887	0.790736
BP0761	cyaB	cyclolysin secretion ATP-binding protein	-	-	-	-	-	-	-	-	+	-	-	-	Cytoplasmic Membrane	Protein fate																	0.579496	0.153706				0.313529	0.170921	0.170921
BP0762	cyaD	cyclolysin secretion protein	-	-	-	-	-	-	-	+	+	-	-	-	Cytoplasmic Membrane	Unknown function																	0.441907	0.769928	0.769928			0.769928	0.268279	0.268279
BP0763	cyaE	cyclolysin secretion protein	-	-	-	-	-	-	-	+	+	-	-	-	Outer membrane	Unknown function																	0.35309	0.397579	0.397579		0.280872	0.193921	0.679946
BP0777		Zinc-binding dehydrogenase	+	+	+	+	+	+	-	-	-	-	-	-	Cytoplasmic	Central intermediary metabolism	0.174586	0.582966	0.174586	1.08767	0.436803	0.233238	0.194113	0.174586	0.654195	0.451976	0.212268	0.218557													0.402969	0.749158	0.270479	0.781233	0.765833	0.489826	0.494511	0.479789	0.643492
BP0789	ilvI	acetolactate synthase large subunit	+	+	+	+	+	+	-	+	+	-	-	-	Cytoplasmic	Unknown function	0.380373	0.257776	0.519299	0.269417	0.460189	0.330915	0.739124	0.380373	0.289271	0.151474	0.99346	0.151474				0.37261	0.888101	0.37261	0.572186	0.803035	0.263629	0.572186	0.414342	0.202402	0.178184	0.389037		0.193512	0.092665	0.105802	0.106814	0.325786	0.206238
BP0790	ilvH	acetolactate synthase small subunit	+	+	-	+	+	+	+	+	+	+	+	+	Cytoplasmic	Amino acid biosynthesis	0.748532	2.39328	1.7153	1.30634	0.423878	1	1.90715	1.20104		1.50353	0.425981		0.541791	0.586066	0.561423	1.8067		0.527039	0.527039	0.541791		0.527039	0.586066	0.586066	1.23391	0.560768	1.28503	0.584777	0.268317	0.306357	0.309287	0.30008	0.291714
BP0791	ilvC	ketol-acid reductoisomerase	+	+	+	+	+	+	+	+	+	+	+	+	Cytoplasmic	Amino acid biosynthesis	7.09876	8.11447	5.83973	4.12475	4.58803	5.06629	3.73987	2.96392	7.52933	4.21082	3.60365	3.24373	0.594569	1	0.616113	0.578379	1.10424	0.578379	0.899281	0.924453	0.837714	1.24337	0.310364	0.310364	5.60903	4.83004	3.9504	3.32171	3.25623	3.71787	5.69148	5.00167	3.95049
BP0794	rpsO	30S ribosomal protein S15	+	+	+	+	+	+	+	+	-	+	+	+	Cytoplasmic	Protein synthesis	3.5209	3.66411	1.99817	8.98341	2.41746	22.291	13.1979	5.55148	6.48317	14.8599	6.7497	4.40766	1.32415	1.43236		1.2881	2.66946	1.2881	1.2881	1.32415	7.67122		1.43236		2.53277	6.18753	4.15894	6.45244	4.25151	10.3794	4.90068	4.75479	4.62223
BP0795	pnp	polyribonucleotide nucleotidyltransferase	+	+	+	+	+	+	+	+	+	+	+	+	Cytoplasmic	Unknown function	5.95044	8.59526	7.75221	5.23033	7.19905	4.32277	5.34659	7.26886	3.77878	4.40766	3.60365	5.58737	2.44406	3.34245	1.37214	2.37751	1.60453	0.816944	2.37751	2.44406	0.563265	1.2881	1.43236	2.31881	10.1465	7.90322	7.90322	11.6593	9.63397	10.9998	12.4514	9.03551	10.474
BP0800		zinc-binding dehydrogenase	+	+	+	+	+	+	+	+	+	+	+	+	Cytoplasmic Membrane	Energy metabolism	1.43023	1.48841	1.43023	1.1871	0.601901	0.317616	0.86871	1.09142	1.67026	0.297624	0.604887	1.3663	1.20822	0.832207	0.797214	0.748388	1.04381	0.748388	1.17532	1.20822	0.517993	1.6418	0.832207	0.832207	0.562048	0.372711	0.817645	0.185735	0.598362	0.435023	0.439184	0.42611	0.650538
BP0801	tpiA	triosephosphate isomerase	+	+	+	+	+	+	+	-	+	+	+	+	Cytoplasmic	Energy metabolism	4.86338	2.75446	4.86338	1.1871	4.4246	2.94561	6.1724	3.12964	3.09101	3.91787	6.7497	2.7602	1.68775	0.39769	0.797214	0.748388		1.6418	1.17532		0.517993	1.17532	0.39769	0.39769	4.53431	3.17164	3.17164	4.337	5.45636	7.87215	3.7373	4.75479	3.04503
BP0802	secG	protein-export membrane protein	-	-	-	-	-	-	-	-	-	+	+	+	Cytoplasmic Membrane	Protein fate
BP0807	tctC	Tripartite tricarboxylate transporter family receptor	+	-	-	+	+	+	-	-	-	-	-	-	Periplasmic	Unknown function		0.26904	0.258525	0.590694	0.312772					0.323636														0.432448	1.4374	0.406854	0.899768	0.424273	0.415909	0.474874	0.228218	0.465144	0.452176
BP0824		azurin	+	+	+	+	+	+	+	+	+	+	+	+	Periplasmic	Unknown function	3.36366	3.50048	8.54634	2.44015	2.71421	4.49368	2.49438	4.74469	3.92817	2.80849	2.72768	1.67102	0.924453	1	0.957951	2.00796	0.798652	0.899281	0.899281	2.06416	1.3025	0.899281	1	1	1.61384	1.68071	1	1.75266	1.71812	1.9617	2.96934	1.9215	1.1114
BP0828		HlyD-family secretion protein	-	-	-	-	-	+	-	-	-	-	+	-	Cytoplasmic Membrane	Cellular processes			0.16958									0.21229			0.271737	0.255095			0.255095						0.121988		0.127042		0.12987		0.1497		0.141194
BP0842	nuoB	NADH-ubiquinone oxidoreductase, 20 kDa subunit	-	+	-	+	+	+	+	+	+	+	+	+	Cytoplasmic Membrane	Unknown function	0.372399					0.497506	0.41405	0.372399			0.452776	1	1.23527	1.33622	0.596738	0.560191	2.46638	1.93612	0.560191	0.575871		2.77714	0.622932	0.622932	0.267887	0.598437		0.624059	0.285195	0.325628	1.13619		0.310064
BP0843	nuoC	respiratory-chain NADH dehydrogenase, 30 kDa subunit	+	+	+	+	+	+	+	+	+	+	+	+	Cytoplasmic	Unknown function	1.84616	1.33943	0.372399	0.868845	2.23355	1.71947	1.43103	1.84616	1.50308	1.61124	0.971226	1.61124	1.99032	2.15296	3.98416	1.93612	4.30093	1.20164	2.77714	0.575871	0.81137	6.10547	2.15296	5.38523	0.57463	0.278985	1.38307	0.624059	1.90412	2.17407	1.62974	0.684175	0.665101
BP0844	nuoD	respiratory-chain NADH dehydrogenase, 49 kDa subunit	+	+	+	+	+	+	+	+	+	+	+	+	Cytoplasmic	Energy metabolism	0.788226	0.46562	1.16756	0.667028	0.953623	1.29963	1.29814	2.58276	1.60344	1.21783	1.66936	1.99016	0.691885	1.02584	0.982702	2.73545	2.12385	1.75633	1.18571	1.50434	0.632338	1.46338	1.62728	1.62728	0.321855	0.217426	0.335189	0.226735	0.745013	0.536241	0.695822	1.17597	1.14319
BP0845	nuoE	respiratory-chain NADH dehydrogenase I, 24 kDa subunit	+	+	+	+	+	+	+	-	-	+	+	+	Cytoplasmic	Unknown function	1.99817	1.24989	1.99817	0.590694	1.45306	2.66946	1.33537	1.99817	4.82775	2.50143	1.46027	0.67986	0.839812		1.92457	3.00581	0.725529	0.816944								1.49695	0.899768	2.31551	1.53027	2.59167	0.479416	4.75479	0.452176
BP0846	nuoF	respiratory-chain NADH dehydrogenase, 51 kDa subunit	+	+	+	+	+	+	-	+	+	+	-	+	Cytoplasmic	Energy metabolism	1.31394	2.1501	0.683911	1.42914	2.49959	1.17784	1.21349	2.6468	2.10258	0.622808	1.07194	1.64487		0.261195		0.234888	0.91367	0.234888	1.02879	0.49761		0.748388	1.47479	0.832207	0.63422	1.3488	0.984351	1.21091	1.00626	1.35533	1.15991	2.26696	1.49905
BP0847	nuoG	NADH-ubiquinone oxidoreductase, 75 kDa subunit	+	+	+	+	+	+	+	+	+	+	+	+	Cytoplasmic	Energy metabolism	1.55716	2.24309	2.15542	0.868845	3.66182	2.66946	2.39649	2.31808	2.70712	2.90191	2.24463	2.69828	0.424511	0.147914	0.596738	1.03304	2.08028	1.55645	0.712501	1.23527	0.192659	1.55645	0.300923	1.33622	0.494006	1.38307	0.77514	1.10922	1.53027	1.6143	1.62974	2.12953	1.6637
BP0849	nuoI	NADH-ubiquinone oxidoreductase, chain I	-	-	+	-	+	-	-	+	-	+	+	+	Cytoplasmic	Unknown function	0.543081		0.543081		0.657038				1.40261	0.67986		0.67986	1.85727	0.908442			0.725529	1.8067		1.85727	1.18325			0.908442	0.390668		0.406854		0.415909	0.474874	1.06024		0.452176
BP0850	nuoJ	NADH-ubiquinone oxidoreductase, chain J	-	-	-	-	-	-	-	-	-	-	-	+	Cytoplasmic Membrane	Unknown function
BP0852	nuoL	NADH-ubiquinone oxidoreductase, chain L	-	-	-	-	-	-	-	+	-	+	+	+	Cytoplasmic Membrane	Energy metabolism										0.27548						1.08063	1.33595	0.690425	0.690425	0.709751		1.50428	0.767752
BP0857	bfrE	TonB-dependent receptor for iron transport	-	-	-	-	-	-	-	+	-	+	+	+	Outer membrane	Transport and binding proteins													0.143163			0.283552	0.522134	0.139265	0.283552	0.769336		0.283552		0.31531
BP0863	serB	phosphoserine phosphatase	+	+	+	+	+	-	-	-	+	-	+	-	Cytoplasmic	Amino acid biosynthesis	0.270337	0.281333	0.270337	0.294038	0.327063		0.632796	0.270337	0.315707	0.338424	0.691981	0.338424			0.433193				0.406662	0.418045	0.589002		1.50448	0.452208	0.194468	0.673796	0.202525	0.702644	0.207033	0.236385		0.231541
BP0864	mfd	transcription-repair coupling factor	-	-	-	-	-	-	+	+	+	-	-	-	Cytoplasmic	DNA metabolism										0.164978	0.0791128		0.100621		0.104267	0.198243	0.26745	0.0978812	0.406662	0.203792		0.51485	0.108844	0.334877
BP0866	ispF	2C-methyl-D-erythritol 2,4-cyclodiphosphate synthase	+	-	+	-	+	+	-	-	-	-	-	-	Cytoplasmic	Biosynthesis of cofactors, prosthetic groups, and carriers	1.33483	1.38913	1.33483	0.650227			0.66468	0.597816		0.748381	0.726847	0.748381														0.447859			0.457827	0.522735	0.527734		0.497749
BP0868	fbp	fructose-1,6-bisphosphatase	+	+	+	+	+	+	+	+	+	+	+	+	Cytoplasmic	Energy metabolism	4.80875	3.08448	4.13396	2.67339	2.41746	3.28363	0.603823	1.5805	1	0.67986	2.42945	1.50353	0.839812	0.908442	0.414264	0.388893	1.60453	2.37751	2.37751	1.85727	0.563265	1.8067	2.64379	0.908442	3.45919	4.15894	4.77139	4.97568	1.2104	1.0502	1.76393	0.733405	1.31594
BP0869	pepN	aminopeptidase N	+	+	+	+	+	+	-	+	-	+	-	-	Unknown	Protein fate	0.728152	1.05542	1.2185	0.996493	0.771853	1.09662	0.709339	0.820858	0.745054	0.688873	1.23306	0.798664	0.111684				0.297676	0.108643	0.335183			0.108643	0.120811		1.64893	1.24571	1.33486	1.6869	0.701634	0.717763	0.895276	0.703056	0.683456
BP0873	tpm	thiopurine S-methyltransferase	+	+	-	+	+	+	-	-	-	-	-	-	Cytoplasmic	Energy metabolism	1	1.04068	0.458975	0.499214		0.613167	0.51031	0.458975			0.558039		0.709751				0.613167								1.17812	1.22693	0.749158	1.27946	0.351498	0.401331	0.405169	0.85649
BP0878		phospholipase	-	-	-	-	-	-	-	-	-	+	+	+	Outer membrane	Cellular processes													0.278189	0.300923			0.240333					0.270614
BP0879		aldehyde dehydrogenase (Pseudogene)	-	-	-	-	-	-	+	-	-	-	-	-	Unknown	Unknown function													0.241462		0.515641	0.748388				0.49761				0.261195
BP0894	pmi	mannose-6-phosphate isomerase	-	-	-	+	-	-	-	-	-	-	-	-	Unknown	Energy metabolism		0.193087					0.206293	0.185541				0.481326													0.13347	0.138999	0.138999	0.14495			0.16379
BP0900		oxidoreductase	+	-	-	+	+	+	+	+	-	+	+	+	Cytoplasmic	Central intermediary metabolism	1.66792	2.71283	1.26444	0.978256	0.327063							0.338424	3.26888	5.27189	2.67271	4.74091	0.361157	0.406662	0.856144			0.406662			3.17912	3.86197	1.95291	2.03652	0.435866	0.236385	0.238646	0.487462
BP0901		oxidoreductase	+	-	-	+	-	-	+	-	-	-	-	-	Cytoplasmic	Central intermediary metabolism	0.748532	1.24989	1.7153	0.814156									0.541791	0.283665		0.255095									1.04303	0.724849	0.899768	0.938291
BP0906		peptidase	+	+	+	+	+	+	-	+	-	+	+	+	Unknown	Unknown function	1.1328	1.32222	0.871968	1.08767	1.88927	1.51336	1.41264	2.2116	3.00601	1.76939	0.6259	1.59053	0.301085				0.687732	0.292887	0.143768	0.147792		0.292887			1.01674	1.40446	1.05887	1.21997	2.26987	2.59167	2.10938	2.04658	3.0015
BP0944	gyrA	DNA gyrase subunit A	+	+	+	+	+	+	+	+	+	+	+	+	Cytoplasmic	DNA metabolism	0.760502	1.96528	1.88846	1.19704	1.18988	1.31392	1.22365	1.60862	1.42646	2.01377	1.3381	0.95204	0.852829	0.756039	0.569855	0.394641	0.350481	0.258805	0.394641	0.698923		0.679892	0.287791	0.594868	1.46413	1.87714	1.41476	2.08814	1.67492	1.91238	1.66708	1.87319	1.2284
BP0945	serC	phosphoserine aminotransferase	-	+	+	+	+	+	+	+	+	+	+	+	Cytoplasmic	Amino acid biosynthesis			0.270337	0.294038		0.361157	0.632796	1.66792	0.315707	0.712482	0.328686	1.12593	0.418045	0.452208	0.433193	0.406662	0.760342	1.35295	0.856144	0.418045		1.90207	0.952031	0.452208	0.646991	0.673796	0.426376	0.702644	0.688794	1.10564	0.793968	0.487462	1.38873
BP0946	pheA	p-protein [includes: chorismate mutase and prephenate dehydratase]	+	+	+	+	+	+	+	+	+	+	+	+	Cytoplasmic	Unknown function	0.526992	0.354131	0.34029	0.573194	0.877955	0.704034	0.585934	1.40163	1.3572	0.908451	1.1394	0.659719	1.79714	1.56759	1.16285	2.10844	1.55258	1.4097	2.10844	1.12218	0.359175	1.09163	0.881528	2.34458	0.379094	0.870637	0.3948	1.29409	0.717685	0.819432	0.82727	1.41876	0.967624
BP0947	tyrA	prephenate dehydrogenase	-	-	-	-	-	+	-	-	-	-	-	-	Unknown	Amino acid biosynthesis																							0.342608							0.179093			0.170533
BP0948	aroA	3-phosphoshikimate 1-carboxyvinyltransferase	+	+	+	+	+	+	-	-	-	-	-	-	Cytoplasmic	Amino acid biosynthesis	0.330781	0.344236	0.70418	0.556698	0.619225	0.441907	0.569072	0.511826	0.386296	0.414091	0.402176	0.640734				0.241258	0.214261								0.809768	0.527542	0.527542	0.399855	0.695798	0.61574	0.802041	0.438374	0.75647
BP0949	cmk	cytidylate kinase	-	-	-	-	-	-	-	-	-	+	+	-	Cytoplasmic	Purines, pyrimidines, nucleosides, and nucleotides					0.342722			0.28328				0.354626				0.899281	1.26522			0.43806		0.426132		1							0.250071
BP0950	rpsA	30S ribosomal protein S1	+	+	+	+	+	+	+	+	+	+	+	+	Cytoplasmic	Protein synthesis	4.46326	8.59526	8.25931	6.47212	9.37889	7.4165	7.56961	8.25931	11.6025	9.70466	9.42542	8.52283	3.43688	7.46594	4.74944	6.71398	3.28363	3.69737	4.45856	2.44406	3.88764	4.86744	2.64379	2.98475	3.45919	5.44552	6.5861	8.24159	5.2139	10.9998	7.29107	10.7744	5.66855
BP0952		membrane protein	-	-	-	-	-	-	-	-	-	+	+	+	Cytoplasmic Membrane	Cell envelope																												1.17315
BP0953		membrane protein	-	-	-	-	-	-	+	+	+	+	+	+	Cytoplasmic	Cell envelope						0.255901			0.223697	0.239793			0.29621	0.320416	0.991238	0.597786	1.14396	0.597786	0.93053	0.956577		0.288144	1.03475	0.664738
BP0954	rfaE	ADP-heptose synthase	-	-	-	-	+	+	+	-	-	+	-	-	Cytoplasmic	Cell envelope						0.247873		0.38449	0.216679	0.23227			0.286917	1	0.957951	1.24337	0.247873			0.594569				0.310364					0.142093	0.162238	0.16379	0.158914
BP0955	rfaD	ADP-L-glycero-D-manno-heptose-6-epimerase	+	+	+	+	+	+	-	+	-	-	-	-	Cytoplasmic	Cell envelope	1.24259	3.61222	2.72657	2.59898	1.20983	2.7706	2.30584	1.50167	2.42194	4.85928	2.16221	1.55554	0.269977	0.292039			0.482336		0.54311	0.558312				0.292039	2.49691	2.60035	2.04263	3.03247	3.30855	1.81342	3.81374	3.3246	1.72674
BP0958	cysM	cysteine synthase B	+	+	-	+	-	-	-	-	-	-	-	-	Cytoplasmic	Amino acid biosynthesis	0.411187	0.427912	0.197961	0.447236		0.856146	0.220103	0.411187			0.499936	0.514747	0.306124	0.331141			0.264466			0.306124			0.331141		0.295789	0.148304		0.321232	0.151605			0.352177
BP0961	etfB	electron transfer flavoprotein beta-subunit	+	+	+	+	+	+	+	+	+	+	+	+	Cytoplasmic	Unknown function	7.26886	4.30211	5.55148	6.92739	5.0014	1.60453	4.59633	11.8703	5.61579	5.17513	5.84665	6.94967	3.80086	2.00904	2.53262	3.00581	2.66946	2.37751	1.2881	1.32415	1.18325	3.00581	2.00904	0.908442	8.53893	11.1806	17.3107	13.0353	14.263	13.0498	20.398	17.7791	12.4261
BP0962	etfA	electron transfer flavoprotein alpha-subunit	+	+	+	+	+	+	+	+	+	+	+	+	Unknown	Energy metabolism	4.32019	3.75155	6.00902	3.92096	3.58586	3.95965	4.00812	2.96392	5.97736	1.76939	3.60365	4.51284	2.18567	3.13595	1.60242	6.49877	1.33595	0.447557	2.8201	1.54638	0.648234	2.12616	0.497684		1.7189	6.07712	3.83446	8.383	4.6019	4.47553	6.18194	3.7002	3.59705
BP0964		acyl-CoA dehydrogenase	+	-	-	-	-	-	+	+	+	+	+	+	Cytoplasmic	Energy metabolism	0.103976	0.108206	0.212164	0.113092	0.125794	0.138907				0.265599			0.502161	0.543197	0.339975	0.488487	0.138907	0.319153	0.488487	0.160787		0.664679	0.173927	0.354898	0.152621			0.0812297			0.0917872	0.0890547
BP0965		antioxidant protein	+	+	+	+	+	+	+	+	+	+	+	+	Cytoplasmic	Unknown function	8.90084	6.80824	6.54214	4.22196	10.7685	8.73997	9.89637	7.65367	7.64009	11.1426	12.5233	11.1426	6.00253	5.3199	7.48098	3.00581	8.73997	4.78408	4.78408	3.95141	4.35356	5.83908	3.34245	3.34245	5.50571	8.8927	5.73381	6.95362	17.696	15.5875	15.7366	8.822	12.9959
BP0966	sbp	sulfate-binding protein precursor	+	+	+	+	+	+	-	-	-	-	+	+	Periplasmic	Transport and binding proteins	1.7153	1.50892	1.99817		1.7542	1.93706	0.603823	0.543081	2.68569	0.937055	0.910092	1.50353													0.53846	0.406854	0.724849	0.273713	1.31363	2.91114	2.93898	1.46913	2.4678
BP0975	rplS	50S ribosomal protein L19	+	+	+	+	+	+	+	+	+	+	+	+	Cytoplasmic	Protein synthesis	4.74469	11.587	2.24346	3.65855	5.74029	2.99715	5.27537	8.54634	5.54098	5.93968	7.83886	10.6988	3.46925	7.9367	7.60298	3.37478	6.33867	5.05987	7.13733	7.33711	7.32863	7.13733	5.62658	7.9367	3.41312	1.68071	3.55452	1.75266	4.93755	7.47298	4.18847	5.52204	2.80062
BP0977		oxidoreductase	-	-	-	-	-	+	-	+	+	-	-	-	Cytoplasmic	Central intermediary metabolism			0.22856		0.577655			0.22856		0.59772		0.59772			0.366248	0.343817	0.305344	0.343817	0.343817	0.353441	0.497979	0.343817	0.382324	0.382324					0.175039			0.195759	0.190302
BP0985	acrB	acriflavine resistance protein B	-	-	-	-	-	-	+	+	+	+	+	-	Cytoplasmic Membrane	Cellular processes						0.12768			0.111612	0.119643			0.147792	0.15987		0.143768	0.397476	0.292887	0.607985	0.301085	0.208231	0.607985	0.497684	0.15987		0.071599	0.071599		0.0731926	0.0835693			0.0795749
BP0988		exported protein	-	-	-	-	-	-	+	-	-	+	+	+	Unknown	Unknown function	0.297523				0.359954									1.05304	0.476757	0.94698			0.94698	0.973487				1.05304	0.214025			0.232435
BP0989	prlC	oligopeptidase A	+	+	+	+	+	+	+	+	+	-	-	-	Cytoplasmic	Protein fate	0.324732	0.718625	0.44186	0.480598	1.33397	0.922522	1.39119	0.44186	0.24777	0.864454	1	0.553145	0.871744	0.173927	0.166613	0.319153	0.753115	1.03876	1.03876	1.27187	0.707516	0.488487	0.739123	0.543197	0.233598	0.331023	0.331023	0.53947	0.95824	1.09409	1.24108	0.378448	0.684806
BP0990	folD	FolD bifunctional protein [includes: methylenetetrahydrofolate dehydrogenase and methylenetetrahydrofolate cyclohydrolase]	-	+	+	+	+	+	+	-	-	+	-	-	Cytoplasmic	Unknown function		0.565171	0.258525		0.312772	0.345376		1.20104	1		0.314324	0.323636	0.399778	0.432448	0.414264	0.388893								0.432448	0.615977	1.18404	0.406854	0.938291	0.415909	1.0502	0.755908		0.452176
BP0991		two-component response regulator	+	+	+	+	+	+	+	+	+	+	+	+	Cytoplasmic	Regulatory functions	1.99817	1.56275	1.05916	3.45914	0.804263	2.00615	1.66963	2.55526	2.9841	2.50143	1.28776	3.19882	0.48444	0.524029	3.20191	1.59327		1	0.471249	0.48444	0.68255		1.112	0.524029	2.28778	2.90797	0.498019	1.99625	1.9569	2.23434	0.58684	1.71142	1.6637
BP0993	aceE	pyruvate dehydrogenase E1 component	+	+	+	+	+	+	+	+	+	+	+	+	Cytoplasmic	Energy metabolism	0.899405	1.4512	1.13868	0.854499	2.94835	1.86295	2.35031	1.39447	2.84598	2.84515	2.57014	1.42547	2.15639	3.80173	1.44122	3.17987	4.46967	2.50902	4.18548	3.26888	1.95959	5.03285	3.53601	2.11511	1.41011	1.95291	1.24954	1.65143	1.61888	1.9873	2.00631	2.08725	2.17046
BP0994	aceF	dihydrolipoamide acetyltransferase component of pyruvate dehydrogenase complex	+	+	+	+	+	+	+	+	+	+	+	+	Cytoplasmic	Energy metabolism	2.66884	2.21149	3.60492	2.59898	2.2681	2.18794	0.900247	3.27564	2.4817	2.05022	1.71847	2.66027	3.28615	4.95792	3.82897	5.94604	2.50453	2.8201	2.8201	1.54638	1	2.8201	2.00904	3.99704	2.59322	3.83446	2.22045	2.81628	1.82995	2.08939	1.24771	1.21057	1.56092
BP0995	lpdA	dihydrolipoamide dehydrogenase	+	+	+	+	+	+	+	+	+	+	+	+	Cytoplasmic	Energy metabolism	4.2336	5.77729	5.91907	6.438	3.48781	1.91072	2.45149	4.2336	3.36671	2.7602	2.18901	3.31342	2.78414	2.39243	2.01436	3.31675	0.487289	1.17532	0.548687	1.20822	0.253263	0.548687	0.610139	0.832207	10.0144	7.137	7.137	8.31749	3.72454	5.17567	3.22846	3.88977	4.04931
BP0999	tktA	transketolase 1	+	+	+	+	+	+	+	+	+	+	+	+	Cytoplasmic	Energy metabolism	1.54009	1.8084	1.17164	0.577471	1.86326	1.56525	1.93207	1.73772	1.57836	1.69193	1.42452	1.92798	1.54638	1.13747	1.34	2.92559	1.56525	2.03309	1.25794	1.81181	0.551222	1.50428	1.95987	1.67275	0.489158	0.509424	0.291195	0.653297	0.89728	0.339878	0.223338	0.582409	0.832612
BP1000	gap	glyceraldehyde-3-phosphate dehydrogenase	+	+	+	+	+	+	+	+	+	+	+	+	Cytoplasmic	Energy metabolism	17.8263	14.1864	19.4533	10.1692	7.49997	6.61515	10.3952	11.3267	10.9186	5.50333	11.3675	10.6021	2.32216	3.05492	1.92457	5.12234	2.00615	0.640781	1	0.316725	1.44838	1	1.54332	1.112	249.211	139.57	150.858	250.504	17.696	18.5461	46.5626	32.6524	43.917
BP1001	pgk	phosphoglycerate kinase	+	+	+	+	+	+	+	+	+	+	+	+	Cytoplasmic	Energy metabolism	1.99817	2.07945	1.27405	1.38574	2.10847	2.00615	1.9377	2.2687	2.64945	2.84009	2.11893	2.84009	0.48444	1.112	2.04156	1.91652	0.418517	0.728017	0.471249	0.748396	1.44838		0.254475	1.112	2.05649	1.69962	2.63771	2.48457	2.4356	1.5239	1.76393	2.18855	1.06079
BP1005		conserved hypothetical protein	-	-	-	-	-	-	-	+	+	-	-	-	Unknown	Hypothetical proteins									0.0988314			0.105943					0.736774	0.394641	0.258805	0.698923	0.184386	0.679892	0.141563	0.594868
BP1010		acetyltransferase	-	-	-	-	-	-	+	+	+	-	-	-	Unknown	Central intermediary metabolism						0.530894		0.397391			0.483163		1.32415	0.664738	0.636786	1.2881	1.14396	1.2881	1.2881	0.614519		2.08526	0.664738	0.664738
BP1011	cbpA	curved DNA-binding protein	+	+	+	+	+	+	-	-	-	+	+	+	Cytoplasmic	Unknown function	0.597816	0.622133	0.597816		0.342722	0.378448	0.66468	0.28328	0.698146	0.748381	0.344422	0.354626													0.960218	1	0.709495	1.04281	1.352	1.54367	1.55844	0.811145	1.46989
BP1016		exported protein	-	-	-	-	-	-	+	+	-	+	+	+	Unknown	Unknown function													0.769336	0.832207	2.88502	0.748388	0.664644	0.748388	0.748388				0.832207
BP1037	cutE	apolipoprotein N-acyltransferase (Pseudogene)	-	-	-	-	-	-	-	-	-	+	-	+	Unknown	Cell envelope															0.328202	0.308101		0.308101
BP1038	corC	magnesium and cobalt efflux protein	+	+	+	+	+	+	+	+	+	+	+	+	Cytoplasmic Membrane	Unknown function	0.597816	0.985579	0.28328	1.45186	0.723259	0.378448	0.314964	1.76539	1.55885	0.354626	1.15147	2.21002	2.72997	1	1.51758	2.00796	0.378448	0.426132	2.00796	2.06416	1.3025	0.426132	1	2.23285	0.430042	0.447859	0.447859	0.467034	0.725288		0.527734	0.512024	0.497749
BP1040		PhoH-like protein	-	-	-	-	+	+	-	-	-	-	-	-	Cytoplasmic	Unknown function								0.197961								0.297789													0.151605		0.174754	0.169552	0.164825
BP1045	secF	protein-export membrane protein	-	-	-	-	-	-	-	+	+	+	+	+	Cytoplasmic Membrane	Protein fate												0.533257			0.682586	0.640781	2.00615		0.640781	2.32216	0.928096	0.640781	0.712548						0.326224			0.364841
BP1046	secD	protein-export membrane protein	-	-	+	-	+	+	+	+	+	+	+	+	Cytoplasmic Membrane	Protein fate							0.134532			0.151474	0.147115	0.310086		1.112	0.193891	0.37261	1.52783	1.22914	1	1.51021		2.25893	1.63363	1.112					0.092665	0.332601	0.106814	0.103634	0.206238
BP1047		secreted protein	-	-	-	-	-	-	+	+	-	+	+	+	Cytoplasmic Membrane	Cell envelope												1.25186	1.54638	1.67275	6.92275	1.50428	3.19224	3.59446	3.59446	1.54638	5.20616												0.832612
BP1052	upp	uracil phosphoribosyltransferase	+	+	+	+	+	+	+	+	+	+	+	+	Cytoplasmic	Purines, pyrimidines, nucleosides, and nucleotides	1.20104	1.24989	0.748532	2.50135	1.45306	4.96806	1.33537	2.29973	3.46135	2.14731	1.46027	2.14731	2.65251	2.00904	4.74944	6.88445	6.11408	2.58028	5.59403	4.58336	0.763354	5.59403	4.95792	6.22056	0.53846	0.899768	0.262475	0.584777	2.26987	1.49987	2.03014	0.64111	2.4678
BP1056		membrane protein	+	+	+	+	+	+	-	-	-	+	-	+	Unknown	Cell envelope	1.14363	0.540421	0.2477	0.269417	0.628265	1.0916	0.90849	0.519299	0.954232	1.43167	1.39047	0.650088					0.693756	0.37261							0.178184	0.612137	0.185567		0.875832	1	1.32563	0.444774	0.432374
BP1057		membrane protein	-	+	+	+	+	-	+	+	-	+	+	+	Unknown	Cell envelope	1			1.08767		1.33595	1.11185	2.3895	1.16783	1.25186		1.25186	1.54638	7.22662	17.1947			1.50428	1.50428	3.69508	5.20616			1.67275	1.7189	0.749158	1.79011	3.37508	0.765833	0.874407	0.88277	2.04658	0.832612
BP1058		membrane protein	-	-	-	-	-	-	+	+	+	+	+	+	Cytoplasmic Membrane	Unknown function													2.32216	1.112	1.06524	1	0.888101	2.25893	1	1.02799		2.25893	4.27432	1.112
BP1059		hypothetical protein	-	+	+	-	-	-	+	+	-	+	+	+	Unknown	Hypothetical proteins			0.543081		0.657038	0.725529	0.603823		2.33352	0.67986	2.42945	0.67986	0.839812	2.00904	1.92457	0.816944	2.66946	0.816944	0.816944	0.839812		1.8067									0.479416		1
BP1060	ubiD	3-octaprenyl-4-hydroxybenzoate carboxy-lyase	+	+	-	+	+	+	-	-	-	-	-	-	Cytoplasmic	Biosynthesis of cofactors, prosthetic groups, and carriers	0.290227	0.146974	0.141229	0.153611	0.351127	0.188675		0.141229		0.176799	0.171712						0.188675					0.212448			0.101594	0.45943		0.110333	0.222266	0.123492		0.120961	0.372529
BP1062		aminotransferase	+	+	+	+	+	+	-	-	-	-	-	-	Cytoplasmic	Amino acid biosynthesis	0.411187	0.427912	0.411187	0.447236	0.497468	0.264466	0.220103	0.411187	0.231185	0.247819	1.07994	0.802256		0.331141						0.306124		0.297789		0.331141	0.142404	0.308044	0.665422	0.693912	0.3149	0.359544	0.174754	0.352177	0.342359
BP1064	maeB	NADP-dependent malic enzyme	+	+	+	+	+	+	-	-	-	-	-	-	Cytoplasmic	DNA metabolism	0.597816	0.487076	1.0214	0.243886	0.271278	0.459008	0.520387	0.109767	0.261859	0.430115	0.569058	0.280701													0.960218	0.447859	0.76519	0.467034	0.457827	0.522735	0.41317	0.627929	0.497749
BP1066		conserved hypothetical protein	-	+	-	-	+	-	-	-	-	+	-	+	Cytoplasmic	Hypothetical proteins					0.480777	0.530894	0.441838	0.397391				0.497477	0.614519		0.636786		0.530894									0.297709	0.297709		0.304335	0.347481	0.350805
BP1071	pstS	phosphate-binding periplasmic protein precursor	+	+	+	+	+	+	+	+	-	+	+	+	Periplasmic	Transport and binding proteins	1.77837	1.29313	1.77837	1.93428	2.50906	2.37581	1.97727	3.08656	2.42194	2.22627	2.16221	2.22627	0.558312		0.27976	1.16259	0.233238	0.262626	0.262626			0.262626			2.49691	2.31232	2.31232	2.71169	2.0881	2.08939	3.06413	2.64361	2.89003
BP1072	ppk	polyphosphate kinase	-	-	-	-	-	-	-	+	-	-	-	-	Cytoplasmic Membrane	Central intermediary metabolism						0.114701				0.218557							0.233238		0.129153	0.132768		0.262626	0.143618
BP1075	glmM	phosphoglucomutase/phosphomannomutase	+	+	+	+	+	+	+	+	+	+	+	+	Cytoplasmic	Cell envelope	1.05916	0.326016	1.05916	1.15202	1.03597	2.00615	1.41655	1.05916	2.33352	1.59493	1.54903	1.59493	1.97017	1.43236	0.501994	3.84382	2.00615	0.728017	1	1.02799		1	1.112	1.77171	1.25368	2.14169	1.69962	2.48457	1.53027	2.78089	1.12469	1.28616	3.23191
BP1076	folP	dihydropteroate synthase	+	+	+	-	-	+	+	+	+	-	-	+	Cytoplasmic	Biosynthesis of cofactors, prosthetic groups, and carriers	0.220057	0.229008	0.220057	0.239349	0.266232	0.293985	0.51031		0.256988	0.899298		0.27548		0.767752	0.352623	0.690425	1.33595		0.331026	1.11088		1.08063	0.368101	0.368101		0.164857				0.192419		0.393107	0.382148
BP1077	ftsH	cell division protein	+	+	+	+	+	+	+	+	+	+	+	+	Cytoplasmic Membrane	Cellular processes	0.111844	0.237856	0.22856	0.248598	0.738132	0.468063	0.678349	0.892983	0.40916	0.59772	0.910092	1.3066	0.353441	0.586066	0.561423	0.527039	1.39437	0.527039	1.34329	1.15752	1.04029	2.31135	1.25211	1.7459	0.53846	0.171227	0.0837886	0.087376	0.57325	1.0502	0.660781	0.408945	0.623237
BP1079		conserved hypothetical protein	+	-	-	-	-	-	-	-	-	-	-	-	Cytoplasmic	Unknown function	0.397391	0.413555	0.397391		0.480777				0.464084
BP1087		conserved hypothetical protein	-	-	-	+	+	+	-	-	-	+	+	-	Unknown	Unknown function					1.20983				1.16783		1.21584						1.33595								1.7189	1.79011	0.749158	1.86675	1.82995	0.874407	2.10938	0.85649	0.832612
BP1092		two-component histidine kinase	-	-	-	-	-	-	-	+	-	-	-	-	Cytoplasmic Membrane	Regulatory functions		0.0708337						0.0680651									0.184274	0.102389	0.102389	0.105255		0.315382		0.113856
BP1102	lysS	lysyl-tRNA synthetase	+	+	+	-	+	+	+	+	+	+	+	+	Cytoplasmic	Protein synthesis		0.247416	0.116241	0.126432	0.769785	0.317616	1.03728	1.09142	0.581002	0.622808	0.443478	0.796523	1.20822	2.10278	0.186267	1.6418	1.45808	1.17532	2.15146	1.94392	0.517993	1.89099	0.610139	2.10278	0.171023	0.0870832			0.279338	0.815767	0.439184	0.312406	0.529769
BP1103		short chain dehydrogenase	-	-	+	-	+	+	+	+	+	-	+	-	Cytoplasmic	Central intermediary metabolism		0.257776						0.519299	0.954232	1.02289	0.301163			0.414342	0.396919	0.37261	0.330915	0.781169	0.781169		0.539682	0.37261	1.36681			0.185567			0.189697	0.216591	0.458421	0.699838
BP1104	prfB	peptide chain release factor 2	+	+	+	+	+	+	-	+	-	-	-	+	Cytoplasmic	Unknown function	0.204817	0.213148	0.92262	0.723052	0.247794	0.273625	0.739124	0.664771	0.497462	0.533257	0.249024	0.832199				0.640781	0.569078	0.308101	0.308101						0.478206	0.319121	1.12499	0.938291	0.706573	0.372473	1.32563	0.56937	0.553497
BP1119	fim2	serotype 2 fimbrial subunit precursor	-	-	+	-	+	+	-	-	-	-	+	+	Extracellular	Cell envelope		0.387546						0.372399	0.434897		0.452776	0.46619				0.560191		0.560191				0.560191							0.285195	0.325628		0.318956
BP1120	maeB	NADP-dependent malic enzyme	+	+	+	+	+	+	+	+	-	+	+	+	Cytoplasmic	DNA metabolism	4.01807	3.28885	3.36366	3.88759	2.32194	1.96835	2.31099	2.77427	1.40261	1.84446	1.96581	2.80849	0.140956	0.152475		0.137118	0.121775		0.137118	0.140956		0.137118			5.10653	7.00425	6.69816	4.56219	3.83245	4.61085	5.15514	4.51637	4.86223
BP1124	sucA	2-oxoglutarate dehydrogenase E1 component	+	+	+	+	+	+	+	+	+	+	+	+	Cytoplasmic	Energy metabolism	2.03156	2.40148	2.03156	1.79086	3.33078	4.55691	3.7925	3.76985	5.31769	3.84628	6.05599	5.44424	2.54613	2.96268	1.72268	3.91149	6.36458	5.6709	6.24313	4.75119	6.69417	7.16651	6.61956	6.61956	0.698073	1.52196	0.805381	1.69338	4.52938	3.62901	3.01112	3.90002	4.14718
BP1125	odhB	dihydrolipoamide succinyltransferase component of 2-oxoglutarate dehydrogenase complex	+	+	+	+	+	+	+	+	+	+	+	+	Cytoplasmic	Energy metabolism	4.95165	2.6592	5.55148	3.22377	13.7034	8.28178	12.5935	4.39613	24.7696	12.8944	11.3675	24.3527	3.36615	2.51192	5.45653	10.3773	4.54916	4.45856	4.45856	4.58336	2.01018	5.12234	3.64124	4.27432	3.56199	4.64416	4.64416	4.337	5.86144	5.4206	5.47244	4.24104	9.43074
BP1126	odhL	2-oxoglutarate dehydrogenase complex, E3 component	+	+	+	+	+	+	+	+	+	+	+	+	Cytoplasmic	Energy metabolism	5.17121	5.00434	5.17121	2.41738	3.9147	5.10343	3.9147	2.96392	4.46119	6.01987	4.64459	3.38608	1.58432	0.664738	1.37214	1.8067	1.85192	1.04687	1.2881	1.07618	0.274879	1.54118	0.432448	0.908442	3.71993	3.34369	2.86184	2.75064	3.6827	3.3403	4.90068	3.82274	2.4678
BP1143	trpS	tryptophanyl-tRNA synthetase	+	+	-	+	+	+	-	-	-	-	-	-	Cytoplasmic	Protein synthesis	0.34029	0.171558	0.34029	0.370123	0.199444	0.45461	0.183291	0.164852	0.192519			0.425994													0.118587	0.254931	0.3948	0.128788	0.555751	0.634541	1.46229	0.802642	0.780266
BP1144	tex	transcription accessory protein	-	+	+	-	+	+	-	+	+	-	-	-	Cytoplasmic	Unknown function					0.699755	1.06717	0.888157	0.47365	0.675458	2.31113	0.971226	1.14514		0.147914		0.133017	2.87953	1.74307	1.93612	1.79186	0.598112	2.13582	1.14874	1.73077	0.0636094				0.0677192	0.240041	0.158807	0.15408	0.394367
BP1146	comL	competence lipoprotein precursor	-	-	-	-	+	+	+	+	+	+	+	+	Outer membrane	Unknown function									0.239191			0.256401	2.82413	3.05492	1.47842	1.38788	1.60453	2.74723	2.74723	2.32216		1.38788	2.51192	2.00904						0.179093	0.180806	0.175423	0.170533
BP1150	fabG	acetoacetyl-CoA reductase	+	+	+	+	+	+	+	+	+	+	+	+	Cytoplasmic	Unknown function	0.297523	0.309625	0.297523		0.359954	0.397476		0.629525		0.372457	0.36174	0.372457	2.18567	1.05304	1.00876	0.94698	0.841013	0.94698	0.447557	0.973487		2.12616	1.05304	0.497684	0.214025	0.222892		0.232435	1.08243	0.874407	0.262645	0.539182	0.832612
BP1151		conserved hypothetical protein	-	-	-	-	+	-	+	+	+	+	+	+	Unknown	Unknown function	0.297523							0.297523					2.18567	3.13595	3.00409	2.12616	1.33595	1.50428	0.447557	1.54638		0.94698	0.497684	1.67275					0.227853	0.260156	0.262645	0.254826
BP1163		short-chain dehydrogenase	-	-	-	-	-	-	-	+	-	+	+	+	Cytoplasmic	Unknown function			0.212164					0.212164					0.328086			1.44375	1.2822		0.319153	0.328086		1.44375		1.1551			0.158944	0.165749			0.187292		0.17665
BP1171		conserved hypothetical protein	+	+	+	-	-	-	-	-	-	-	-	-	Unknown	Hypothetical proteins	0.297523	0.309625		0.323607	0.359954	0.397476	0.3308		0.347456	0.372457	0.36174	0.372457				0.447557	0.397476
BP1175		exported protein	+	+	+	+	+	+	-	-	-	+	+	+	Unknown	Cell envelope	0.597816	0.622133	2.24346	1.45186	0.723259	2.99715	2.49438	1.33483	0.698146	1.67102	1.62294	2.80849		1					0.899281	0.924453			1	2.23285	0.430042	2.51991	0.447859		1.71812	1.9617	4.18847	1.9215	1.1114
BP1189		lipoprotein	-	-	-	-	+	+	+	+	+	+	+	+	Outer membrane	Unknown function					0.723259					0.748381		0.748381	3.46925	2.23285	3.59496	3.37478	1.78327	5.05987	7.13733	3.46925	4.88798	3.37478	3.75276	3.75276					1.02226	0.522735	0.527734	0.512024	1.86793
BP1198	clpB	ATP-dependent protease, ATPase subunit	+	+	+	+	+	+	+	+	+	+	+	+	Cytoplasmic	Protein fate	2.9142	4.60774	3.7093	5.02474	5.82786	6.70626	5.5813	7.65367	10.3042	7.08827	8.02944	6.81293	4.27993	5.92414	2.95832	4.38377	2.62829	4.38377	1.93612	3.4327	2.5798	2.25893	2.51192	2.69883	3.76093	4.58512	3.4609	4.78143	5.86144	7.19	7.78906	6.09362	5.29452
BP1200	bapB	autotransporter (pseudogene)	-	+	+	+	+	+	+	+	+	+	+	+	Extracellular	Unknown function	0.28328	0.294803			1.86857	1.51747	1.71723	0.947057	2.06167	1.93347	1.15147	0.546353	6.21348	10.7847	3.20191	5.05987	22.9729	32.7899	22.9132	22.1512	6.0445	36.834	23.9614	17.4561	0.099224	0.447859	0.212222	0.340957	1.02226	1.9617	1.55844	1.14327	1.46989
BP1203		conserved hypothetical protein	-	+	+	-	+	+	-	+	+	-	-	-	Unknown	Transport and binding proteins					0.534577		0.235893	0.212164	0.516016	0.553145	0.537229	0.553145					0.590302	0.319153	1.44375	0.683284		1.03876	1.60545	0.739123					0.162482	0.185517	0.187292	0.181716	0.57495
BP1204		conserved hypothetical protein	-	+	+	+	+	+	-	-	-	-	+	+	Cytoplasmic	Unknown function		0.540421			1.81677	0.330915	0.275405	1.50167	0.954232	1.43167	0.99346	1.43167													0.178184	0.389037		0.405693	2.53813	1.31307	2.05218	0.97951	0.952203
BP1205		conserved hypothetical protein	-	-	-	-	+	-	-	-	-	-	+	+	Unknown	Hypothetical proteins					0.515356	0.569078					0.517913			0.712548				0.640781		0.658717		0.640781	0.712548						0.706573		0.376036	0.364841	0.768185
BP1219		phytoene synthase	-	-	-	-	-	-	-	+	-	-	-	-	Cytoplasmic	Central intermediary metabolism															0.264162	0.247984	0.220234		0.51189	0.254925		0.51189		0.275758
BP1221	dadX	alanine racemase, catabolic	-	+	+	+	+	+	-	-	-	+	-	-	Cytoplasmic	Cell envelope	0.477466			0.248598	0.905599		0.254123	0.22856	0.557598	0.286124		0.286124													0.343468	0.781917	1.02275	0.178558	0.57325	0.912642	0.421493	0.64111	0.623237
BP1225	ecf	Ecf-type RNA polymerase sigma factor	-	-	-	-	-	-	-	-	-	+	-	-	Cytoplasmic Membrane	DNA metabolism														0.712548				0.640781				0.640781
BP1227	radA	DNA repair protein	-	-	-	-	-	-	-	+	-	-	-	-	Cytoplasmic	DNA metabolism																0.484061	0.429894		0.234888	0.241462		0.484061		0.261195
BP1232	#N/A	#N/A	+	+	-	+	+	-	-	-	-	+	-	-	Cytoplasmic	Protein synthesis	1	1.04068	1	1.08767	2.89089	1.33595	1.11185	1	1.16783	1.25186				1.67275				1.50428							0.719355	0.749158	1.79011	0.781233	0.765833	0.874407		0.85649
BP1233		tryptophan oxygenase	-	-	-	-	-	+	-	-	-	-	-	-	Cytoplasmic	Energy metabolism	0.22856				0.276519		0.254123				0.277891														0.164416				0.175039		0.201766		0.190302
BP1237	ispH	drug tolerance protein	+	+	+	+	+	+	-	-	-	-	-	-	Cytoplasmic	Biosynthesis of cofactors, prosthetic groups, and carriers	0.22856	0.496887	0.22856	0.814156	0.577655	0.637871	0.254123	0.22856	0.266918	0.286124		1.70904													0.343468	0.357698	0.560768	0.373012	0.57325	0.654521	0.660781	0.408945	0.190302
BP1243		conserved hypothetical protein	+	+	+	+	+	+	-	-	-	+	+	-	Cytoplasmic	Hypothetical proteins	0.947057	0.985579	2.24346		1.61493	1.78327	1.05298	0.947057	0.330822	0.748381	2.14643	0.354626		0.473858									0.473858		0.68127	1	1	0.739872	1.352	0.522735	0.527734	1.14327	0.788532
BP1244		conserved hypothetical protein	+	+	+	+	+	+	-	-	-	-	-	-	Cytoplasmic	Protein synthesis	0.748532	0.778978	0.748532	2.11024	1.11622	0.779028	0.648348	0.748532	0.680991	0.729992	1.12176	0.729992		0.46278											0.0969622	0.319121	0.100979	0.863925	0.326224	0.966961	0.118989	0.499442
BP1245		conserved hypothetical protein	+	+	+	+	+	+	+	-	-	-	+	+	Cytoplasmic	Unknown function	0.748532	2.39328	2.29973	3.22377	3.58586	4.96806	1.33537	2.29973	0.40916	2.87894	2.08552	0.937055	1.15752		0.561423	1.8067			0.527039	0.541791				0.586066	2.13211	0.899768	3.42859	2.31551	2.84794	2.59167	0.660781	3.18507	1
BP1246	nusA	N utilization substance protein A	+	+	+	+	+	+	+	+	+	+	+	+	Cytoplasmic	Unknown function	2.96392	5.4876	4.25188	3.22377	5.74029	2.99715	5.8629	6.44729	5.54098	2.40259	3.15039	6.60119	2.06416	3.21039	3.0754	3.37478	1.78327	0.899281	2.43217	3.46925	1.80088	1.61233	1.38263	2.23285	4.20084	5.84142	3.55452	4.56219	5.43647	6.81802	5.69148	4.51637	5.3681
BP1247	infB	translation initiation factor IF-2	+	+	+	+	+	+	+	+	+	+	+	+	Cytoplasmic	Protein synthesis	1.78181	1.73045	1.66282	1.68271	2.4559	3.06231	2.40078	2.42894	3.00072	3.04069	1.88099	2.23058	1.56829	1.69645	2.12321	1.99317	2.22144	2.15788	2.15788	2.39237	1.39002	1.67714	1.69645	1.37309	0.953147	1.52075	1.159	2.00737	1.86016	2.50304	2.1442	1.96328	2.13939
BP1248	rbfA	ribosome-binding factor A	+	+	+	+	+	+	+	-	+	+	+	+	Cytoplasmic	Transcription	2.48634	0.831305	1.84616	0.868845	3.00806	1.71947	0.41405	1.84616	2.156	0.46619	0.452776	1	1.23527	0.622932	0.596738	0.560191		0.560191		0.575871	0.81137	0.560191	0.622932	0.622932	0.925865	0.598437	1.38307	1.44228	0.985686	1.6143	0.328742	2.12953	1.07164
BP1250	typA	GTP-binding elongation factor	+	+	+	+	+	+	+	+	+	+	+	+	Cytoplasmic Membrane	Unknown function	0.242621	0.387546	0.118572	0.263892	0.450541	0.678889	0.722935	0.50817	0.759335	0.46619	0.617851	1.19462	1.00548	1.08764	1.04191	1.20164	1.49215	1.20164	1.68016	1.72719	1.10718	1.20164	1.59627	1.33622	0.267887	0.0888295	0.278985	0.189543	0.730817	0.325628	0.448597	0.556899	0.423108
BP1252		exported protein	-	+	+	-	+	+	-	-	-	-	+	+	Unknown	Cell envelope	0.664771		0.664771		0.804263	2.00615	0.739124	1.50167	0.776338	0.832199	0.808253	0.832199			1.06524		0.888101		1			1							1.9569	1.31307	3.42661	3.3246	1.25031
BP1253		exported protein	-	-	-	-	-	-	-	+	-	-	-	-	Unknown	Hypothetical proteins									1								1.14396	1.2881		1.32415		1.2881
BP1254	polA	DNA polymerase I	-	+	+	-	-	+	-	+	+	-	-	-	Cytoplasmic	DNA metabolism					0.0814103	0.0898966		0.136345	0.0785836	0.0842381	0.0818142	0.170684					0.680974	0.533352	0.533352	0.788239		1.40602	0.11256	0.593087									0.113522
BP1256		carboxymethylenebutenolidase	+	-	-	+	+	+	+	-	-	+	+	-	Unknown	Energy metabolism	0.519299	0.850336	0.8171	0.269417		0.330915		0.519299		0.310086	0.301163		1.7685	0.414342	0.832133	0.781169						0.37261			0.587785	0.856761	0.612137	0.893443	0.625762	0.714478	0.218663	0.212153	0.952203
BP1258	sdaA	L-serine dehydratase 1	-	+	-	+	+	-	-	-	-	-	-	-	Cytoplasmic	Energy metabolism			0.148314		0.179435	0.19814	0.164902		0.356416																0.10669	0.11111	0.22864	0.115868		0.266865	0.130927	0.261397
BP1262	rho	transcription termination factor Rho	+	+	+	+	+	+	+	+	+	+	+	+	Cytoplasmic	Transcription	2.86607	2.98265	2.86607	3.7854	4.61304	2.42935	2.29008	5.7718	3.69612	2.57846	1.9329	3.58791	1.80549	1.95303	1.26307	1.46338	1.29963	1.18571	0.922516	0.448803	1.33616	0.922516	0.748426	1.31851	2.50356	3.68949	3.39684	3.54227	2.92009	3.64097	3.36596	2.71075	2.15044
BP1263	trxA	thioredoxin 1	+	+	+	+	+	+	+	+	+	+	+	+	Cytoplasmic	Unknown function	9.3495	14.1864	9.3495	2.36763	5.99067	5.18569	4.3158	7.65367	7.23956	6.19876	7.53718	4.85928	3.36615	4.95792	6.22003	7.44865	2.90808	5.83908	2.25893	2.32216	2.01018	4.45856	4.95792	6.49305	8.14791	7.00425	8.48548	5.9793	7.16016	6.69242	12.0339	4.24104	5.16151
BP1264	parE	topoisomerase IV subunit B	+	+	+	-	+	+	+	+	+	-	+	-	Cytoplasmic	Unknown function	0.324732	0.718625	0.212164	0.113092	0.392872	0.433826	0.115606	0.212164	0.65834	0.406518	0.257956	0.553145	0.328086	0.173927	0.166613	0.319153	0.922522	1.88221	1.03876	0.871744	0.462255	1.23724	0.739123	0.739123			0.243276	0.253691	0.0796285	0.185517	0.0917872	0.0890547	0.469369
BP1266	parC	topoisomerase IV subunit A	+	+	+	+	+	+	+	+	+	+	+	+	Cytoplasmic	DNA metabolism	0.32179	0.917513	0.781322	0.849821	1.45306	0.91367	1.21349	0.881652	1.02962	1.79045	0.604887	0.737761	0.49761	0.261195	0.250212	0.484061	0.545537	0.11571	0.484061	0.241462	0.701105	0.357635	0.12867	0.39769	0.29375	0.241071	0.178109	0.388669	0.598362	0.861279	0.520246	0.585763	0.569433
BP1277	livJ	leu/ile/val-binding protein precursor	+	+	+	+	+	+	+	-	-	+	-	+	Periplasmic	Transport and binding proteins	0.8171	1.56275	1.50167	2.06032	0.628265	1.0916	0.57738	2.3247	1.33557	1.43167	0.99346	0.310086	0.38304	0.414342	0.396919	0.37261	0.330915			0.38304		0.37261		0.414342	2.38409	0.612137	0.856761	1.17315	0.625762	0.454078	0.721311	0.212153	0.680328
BP1280	proC	pyrroline-5-carboxylate reductase	+	-	-	+	-	-	+	+	+	+	-	+	Cytoplasmic	Amino acid biosynthesis	0.258525	0.565171	0.258525		0.312772	0.345376			0.301912	0.323636			0.399778	0.432448		0.388893	2.11147	0.816944	0.816944	0.399778	0.563265	2.37751	0.908442		0.185971	0.406854		0.201968
BP1281	ugpB	glycerol-3-phosphate-binding periplasmic protein precursor	+	+	+	+	+	+	+	-	-	+	+	+	Periplasmic	Transport and binding proteins	2.66884	5.77729	5.55148	3.22377	1.9814	2.50453	1.82092	3.27564	3.46135	0.788076	1.99123	2.66027	0.223738		0.476757	1.21799						0.217646		0.242022	2.59322	2.45397	2.45397	3.99863	2.04388	2.33365	3.48937	4.03264	3.29111
BP1284	ugpC	sn-glycerol-3-phosphate transport ATP-binding protein	-	+	+	-	+	+	-	-	-	-	-	-	Cytoplasmic Membrane	Transport and binding proteins	0.297523	0.309625			0.359954	0.397476	0.3308	0.629525	0.347456	0.372457	0.36174	0.788076																0.232435	0.227853	0.260156	0.262645	0.539182	0.247722
BP1285	livJ	leu/ile/val-binding protein precursor	+	+	+	+	+	+	+	-	-	+	+	+	Periplasmic	Transport and binding proteins	5.55148	8.14138	4.91054	8.50904	5.94094	1.74444	1.45181	4.32019	5.04524	4.72758	2.90524	3.52318	1.54638	0.767752		0.331026		0.690425		0.340292				0.368101	13.8211	10.8263	8.03883	7.56287	6.67328	4.29381	4.90068	5.3508	5.20163
BP1296		lipoprotein	-	-	-	-	-	-	+	+	+	+	+	+	Unknown	Cell envelope													1.46451	1.58419		1.42464	0.798652	2.00796	1.42464	0.924453	0.617202	0.426132	1
BP1298		conserved hypothetical protein	-	-	-	+	+	+	-	-	-	-	-	-	Unknown	Unknown function											0.808253														1.08023	1.12499	1.12499	1.17315	0.509104		0.58684	1.28616	0.553497
BP1300		glutathione transferase	+	+	+	+	+	+	+	-	-	+	+	+	Cytoplasmic	Central intermediary metabolism	0.8171	1.19015	1.14363	0.888736	0.628265	1.0916	0.57738	0.8171	0.289271	1.02289	0.631382	0.650088	0.803035	0.868659	0.396919	0.37261									1.08023	1.41909	1.74157	1.17315	0.397696	1.31307	1.67219	0.97951	1.25031
BP1306	arsC	arsenate reductase	+	+	+	+	+	+	+	+	+	+	+	+	Cytoplasmic	Cellular processes	0.748532	1.78507	0.748532	3.22377	2.07523	1	0.832252	1.7153	2.00317	0.937055	0.910092	2.14731	2.65251	2.86927	2.74862	2.58028	2.29155	2.58028	1.126	1.15752		1.126	1.25211	2.86927	1.23391	1.28503	1.28503	2.31551	1.31363	0.654521	0.660781	0.64111	1.42818
BP1307		bacterioferritin comigratory protein	+	+	+	+	+	+	-	-	-	+	-	-	Unknown	Transport and binding proteins	1.38622	1.44261	1.99817	2.17335	0.480777	1.14396	0.952064	2.70485	2.33352	1.73535	2.42945	3.38608				0.597786									1.4374	1.0385		0.310455	1.06161	0.748746	1.76393	1.18728	1.15418
BP1311		membrane protein	-	-	-	-	-	-	+	-	-	+	-	-	Cytoplasmic Membrane	Cell envelope													1.54638		3.82897	3.59446
BP1315		universal stress family protein	+	+	+	+	+	-	+	+	+	-	+	-	Cytoplasmic	Unknown function	6.44729	6.70954	2.24346	2.44015	0.723259	0.798652		0.597816	1.55885	0.748381		0.748381	5.20151	5.62658	3.59496	7.13733	4.49368	2.00796	2.00796	2.06416		3.37478	1	1	1.61384	1	0.447859	1.04281	1.02226	0.522735	0.527734		0.497749
BP1320		conserved hypothetical protein	+	+	+	+	+	+	-	-	-	-	-	-	Cytoplasmic	Hypothetical proteins	0.237746	0.247416	0.497507	0.849821	0.601901	1.04381	0.553151	0.781322	0.277646	0.622808	0.28906	0.297624													1.02884	1.65181	0.585334	0.610394	1.68857	1.5743	1.26256	0.934789	1.49905
BP1344	(exp)	autotransporter	-	-	-	-	-	-	-	-	-	+	+	+	Extracellular	Unknown function													0.122127			0.118802
BP1358	tctC	Tripartite tricarboxylate transporter family receptor	+	-	-	-	-	-	-	-	-	-	-	-	Periplasmic	Unknown function	0.220057	0.229008	0.220057	0.499214																					0.330166
BP1363		amino-acid ABC transporter, permease protein	-	-	-	-	-	-	-	-	-	+	+	+	Cytoplasmic Membrane	Transport and binding proteins																0.640781	0.569078						0.712548
BP1364		amino-acid ABC transporter, periplasmic amino acid-binding protein	+	+	+	+	+	+	+	-	-	+	+	+	Periplasmic	Transport and binding proteins	1.7153	1.08618	2.96392	2.28036	2.53649	1.82384	1.16047	3.99259	2.9333	1.3066	1.269	1.3066	0.353441		0.765101	0.718242						0.343817		0.382324	2.48633	1.02275	2.58934	1.34005	5.1	3.49115	3.52454	4.46451	3.32428
BP1412	folC	FolC bifunctional protein [includes: folylpolyglutamate synthase and dihydrofolate synthase]	-	-	-	-	-	-	-	+	-	-	-	-	Cytoplasmic	Biosynthesis of cofactors, prosthetic groups, and carriers								0.164852								0.247984	0.45461	0.51189	0.247984	0.526219		0.51189	0.569221				0.1235		0.126249			0.291455
BP1415	purF	amidophosphoribosyltransferase	-	+	+	-	+	+	+	+	+	-	+	+	Cytoplasmic	Purines, pyrimidines, nucleosides, and nucleotides		0.154347		0.161317	0.570001	0.19814	0.523835	0.64667	0.356416	0.5898		0.382061	0.728563	0.788101		0.972771	1.65187	0.223105	0.972771	1.91207	0.66495	1.25207	1.72082	1.3923	0.219544			0.115868	0.233729	0.899534	0.130927	0.553866	0.538425
BP1417	glnD	[protein-PII] uridylyltransferase	-	-	+	-	-	-	-	+	-	-	-	-	Cytoplasmic	Central intermediary metabolism					0.076206	0.0841498			0.148925	0.159641		0.078853			0.100934			0.0947526	0.291289	0.0974049		0.0947526	0.213315							0.0550778
BP1418	map	methionine aminopeptidase	+	+	+	+	+	+	+	+	+	+	+	+	Cytoplasmic	Protein fate	0.220057	0.229008	0.458975	0.499214	0.86911	0.293985	0.244669	1	0.536003	1.25186	0.267553	0.899298	1.54638	0.767752	1.15113	3.00581	1.74444	2.46362	1.50428	2.01922	2.84497	1.96424	1.67275	2.73954	0.516764	0.343845	0.749158	0.561215	0.765833	1.74722	0.634156	1.71142	1.36361
BP1419	rpsB	30S ribosomal protein S2	+	+	+	+	+	+	+	+	+	+	+	+	Cytoplasmic	Protein synthesis	2.6068	5.36477	5.96823	3.42793	5.34675	1.20156	4.17366	5.15509	4.3838	3.26335	7.25639	9.84009	2.57925	2.11511	0.911999	10.3299	6.88693	4.74091	4.74091	13.8531	8.17869	5.64677	4.36054	5.27189	2.26714	3.31083	5.14446	6.14079	0.688794	2.27941	1.86607	3.2151	2.62408
BP1420	tsf	elongation factor Ts	+	+	+	+	+	+	+	+	+	+	+	+	Cytoplasmic	Protein synthesis	12.6974	13.2138	7.96191	21.2776	16.7857	7.82689	8.01437	64.8625	14.8283	9.96718	11.7307	12.0782	2.70739	2.41156	3.33903	3.67401	5.57834	3.13453	4.88096	1.78557	1.93524	2.63367	1.48579	1.07199	3.78056	4.8758	4.38907	4.57699	9.72407	15.7204	8.51717	7.51465	8.03324
BP1421	pyrH	uridylate kinase	+	+	+	+	+	+	+	+	+	+	+	+	Cytoplasmic	Purines, pyrimidines, nucleosides, and nucleotides	0.597816	0.622133	0.947057	0.650227	1.61493	1.78327	1.05298	1.33483	2.06167	1.18558	1.15147	0.748381	0.43806	2.95307	0.453933	4.17328	6.33867	5.05987	5.05987	4.29009	0.617202	5.05987	2.23285	2.23285	0.430042	0.447859	0.212222	0.739872	1.02226	1.9617	1.55844	1.14327	1.46989
BP1422	frr	ribosome recycling factor	+	+	+	+	+	+	-	+	-	+	+	+	Cytoplasmic	Protein synthesis	7.00289	1.04068	8.71376	2.59898	8.47234	3.19224	3.64201	3.27564	10.1762	6.94967	1.99123	4.10063	0.709751				0.613167	0.690425		0.709751		0.690425			3.10775	5.24627	5.24627	4.337	6.67328	6.12337	6.18194	1.40271	4.62223
BP1423	uppS	undecaprenyl pyrophosphate synthetase	-	-	-	+	-	-	-	-	-	-	-	-	Cytoplasmic	Unknown function					0.327063																				0.409413		0.202525	0.211196
BP1427		surface antigen	+	+	+	+	+	+	+	+	+	+	+	+	Outer membrane	Cell envelope	0.35036	0.0868278	0.258525	0.0907489	0.779332	0.345376	0.28744	0.644164	1	0.67986	0.314324	0.557302	5.14833	5.8896	5.64195	5.90133	4.44774	5.2964	4.19667	5.14833	2.10807	5.00815	4.6667	4.95792	0.121988	0.127042	0.127042	0.132481	0.12987	0.306357	0.392992	0.55172	0.623237
BP1428	ompH	outer membrane chaperone skp	+	+	+	+	+	+	+	+	+	+	+	+	Periplasmic	Cell envelope	7.91855	6.93029	5.55148	10.1692	11.3113	8.89664	7.40425	9.3495	14.9761	9.9129	6.7497	4.65535	3.55627	1.25211	4.74944	1.8067	1.60453	1.8067	0.527039	0.541791		1.8067	2.00904	2.86927	5.69625	5.93224	3.42859	4.337	4.25151	2.59167	2.61646	3.9198	10.6773
BP1429	lpxD	UDP-3-O-[3-hydroxymyristoyl] glucosamine N-acyltransferase	+	+	+	+	+	+	-	-	-	-	-	-	Cytoplasmic	Cell envelope	0.748532	0.176477	0.748532	0.381076	1.17058	0.468063	0.188547	0.748532	0.874156	0.67986	0.206181	1.21124		0.283665											0.696013	0.560768	0.406854	0.584777	0.57325	0.474874	1.27997	0.828699	1.20724
BP1430	fabZ	(3R)-hydroxymyristol-[acyl carrier protein] dehydratase	+	+	+	+	+	+	-	-	-	+	-	-	Cytoplasmic	Fatty acid and phospholipid metabolism	6.65942	6.93029	6.65942	1.86568	5.53691	6.11408	10.3952	9.3495	5.34466	5.72923	5.56438	3.71041	2.65251	2.86927								1.126			2.13211	0.560768	2.22045	5.20256	0.57325	5.82304	4.04007	0.64111	1.42818
BP1432	lpxB	lipid-A-disaccharide synthase	-	-	-	-	-	-	+	-	+	+	+	+	Cytoplasmic	Cell envelope							0.188547		0.19804			0.21229	0.262235	0.283665		0.816944	0.468063	0.255095			0.369475	0.255095	0.283665		0.121988			0.132481			0.1497
BP1435		conserved hypothetical protein	-	+	+	+	+	+	+	+	+	+	+	+	Cytoplasmic	Hypothetical proteins					1.08813	0.361157	0.632796		1.05035		0.691981	0.712482	0.880108	1.50448	0.433193	1.35295	1.20156	1.35295	0.856144	1.39082	1.24002	1.35295	2.11511	1.50448		0.202525	0.202525	0.211196	0.968353	0.786445	1.47239	1.42856	1.05279
BP1436	ppsA	phosphoenolpyruvate synthase	+	+	+	+	+	+	+	+	+	+	+	+	Cytoplasmic	Energy metabolism	3.26249	3.79026	4.2584	3.54851	3.72807	3.88236	4.04947	6.49914	4.72557	3.21908	5.17752	5.33091	1.64672	1.59263	2.28406	2.33664	2.25159	3.86816	3.86816	3.49061	3.96898	4.63538	2.81923	6.76873	4.47268	4.86888	5.08654	5.07734	5.91097	4.9671	5.01461	5.56645	4.94975
BP1440		membrane protein	+	+	+	+	+	+	+	+	+	+	+	+	Unknown	Cell envelope	2.82865	5.46926	1.75079	2.6565	4.46775	4.93348	3.60763	4.17556	4.31263	5.87808	5.07681	4.06193	3.22227	5.42762	4.53268	7.06331	5.57834	4.88096	5.55509	4.37419	0.89588	7.90571	4.08549	5.42762	3.37772	3.93719	3.51766	4.57699	4.48677	4.59544	5.7454	4.50127	5.41895
BP1446		enoly-CoA hydratase	+	+	+	+	+	+	-	-	-	-	-	-	Cytoplasmic	Unknown function	0.683911	0.711729	0.497507	0.350001	0.827419	0.429894	0.553151	0.683911	1.02962	0.195473	0.189849	0.195473													0.785117	0.817645	1.1612	0.534293	1.18704	0.770922	1.58935	0.42611	0.734074
BP1447	mmsB	3-hydroxyisobutyrate dehydrogenase	+	-	-	+	+	+	+	+	+	+	+	+	Cytoplasmic	Energy metabolism		0.247416	0.237746	0.258589	0.287633			0.237746		0.622808		0.297624	1.20822	1.30696	1.252	2.70833	1.91072	1.6418	3.31675	1.20822	0.517993	2.15146	0.832207	0.832207	0.171023	0.178109		0.185735		0.207886	0.209875	0.203627	0.19795
BP1451	talB	transaldolase B	+	+	+	+	+	+	-	-	-	-	-	-	Cytoplasmic	Energy metabolism	0.34029	0.975248	0.725682	0.179305	0.411694	0.45461	0.37835	0.34029	0.192519	0.908451	0.413737	0.206372					0.220234								0.674129	0.3948	0.254931	0.566926	0.260605	0.297552	0.300398	0.141194	0.137258
BP1452	carA	carbamoyl-phosphate synthase small chain	+	+	+	+	+	+	-	+	+	+	+	+	Cytoplasmic	Purines, pyrimidines, nucleosides, and nucleotides	0.856291	0.565171	0.258525	0.28119	0.657038	0.725529	0.28744	0.258525	0.634225	0.323636	0.660298	0.67986			0.414264		0.345376	0.388893	0.816944	1.32415	0.563265	0.816944	0.908442	0.908442	0.615977	1.49695	1.18404	0.668962	1.2104	1.0502	0.755908	0.733405	1
BP1453	carB	carbamoyl-phosphate synthase large chain	+	+	+	+	+	+	+	+	+	+	+	+	Unknown	Purines, pyrimidines, nucleosides, and nucleotides	0.939402	1.34509	0.939402	0.672822	1.34501	1.72674	1.04447	1.11173	1	0.871206	1.57149	1.07195	0.096378	0.104254	0.0998703	0.288144	1.03556	0.706051	0.816944	0.614519	0.417343	0.706051	0.320416	0.785128	1.35956	0.968301	1.18404	1.39398	1.3665	1.382	1.06024	1.52826	1.6637
BP1455	gpmB	phosphoglycerate mutase 2	-	-	-	-	-	+	+	+	+	+	-	-	Cytoplasmic	Energy metabolism						0.361157			0.315707			0.338424	2.57925	0.952031	1.44122	0.856144	0.760342	0.856144	2.50902	0.880108		0.856144	1.50448	1.50448	0.194468							0.231541
BP1462	aroC	chorismate synthase	+	+	+	+	+	+	-	-	-	-	-	-	Cytoplasmic	Amino acid biosynthesis	0.947057	0.985579	1.76539	1.92017	1.14578	0.798652	1.05298	0.947057	1.106	1.67102	1.15147	1.18558													0.68127	0.709495	1.32256	0.739872	1.02226	1.54367	0.527734	0.811145	0.788532
BP1464	mobB	molybdopterin-guanine dinucleotide biosynthesis protein B	-	-	-	+	-	-	-	-	-	-	-	-	Cytoplasmic	Biosynthesis of cofactors, prosthetic groups, and carriers			0.313273	0.340738								0.392173														0.234691	0.234691	0.244739
BP1465	moeA	molybdopterin biosynthesis protein	+	+	+	+	+	+	-	-	-	-	-	-	Cytoplasmic	Biosynthesis of cofactors, prosthetic groups, and carriers	0.578389	0.831305	0.798813	0.405047	0.217645	0.240333	0.200018	0.179897	0.434897	0.225205	0.218725	0.225205													0.925865	0.77514	0.77514	0.808327	0.792393	0.505747	0.510584	0.495384	0.665101
BP1466	mobA	molybdopterin-guanine dinucleotide biosynthesis protein A	-	-	-	-	-	-	-	-	-	+	-	-	Cytoplasmic	Biosynthesis of cofactors, prosthetic groups, and carriers						0.441907				0.414091			0.511515	0.553316
BP1467		iron sulfur binding protein	-	-	+	-	-	+	+	+	+	+	+	+	Cytoplasmic Membrane	Transport and binding proteins			0.220057	0.239349			0.244669	0.458975	0.256988		0.558039	0.574571	0.709751	1.20166	1.60242	1.96424	1.74444	1.50428	1.08063	0.340292		1.08063	1.67275	0.767752			0.164857		0.168527			0.188476	0.598125
BP1471		conserved hypothetical protein	-	+	+	-	-	-	-	-	-	-	-	-	Unknown	Cell envelope		0.364611			0.423878	0.468063	0.389547		0.40916	0.438601	0.425981		0.541791
BP1480		exported protein	+	+	+	+	+	+	-	-	-	+	+	+	Unknown	Unknown function	3.3142	3.44901	3.88165	2.52851	2.29173	1.52783	0.90849	2.79668	2.21215	1.87988	2.3031	2.37133													0.822678	1.12499	1.41909	1.47985	0.625762	1	1.67219	2.83858	1.93558
BP1481	leuC	3-isopropylmalate dehydratase large subunit	+	+	+	+	+	+	+	+	+	+	+	+	Cytoplasmic	Amino acid biosynthesis	0.313273	0.503651	0.483965	0.526395	0.804263	1.14396	0.739124	0.664771	0.565188	0.832199	0.808253	0.832199	0.48444	0.254475	0.243775	0.471249	1.14396	0.228845	1	1.32415	0.68255	1	0.809555	1.112	0.761911	0.234691	0.641497	0.519341	0.655776	1.74722	1.53847	1.94312	1.06079
BP1482	leuD	3-isopropylmalate dehydratase small subunit	+	+	+	+	+	+	+	+	+	-	+	+	Cytoplasmic	Amino acid biosynthesis	2.3895	1.35888	0.718371	1.78133	2.41746	3.75984	1.82092	2.3895	5.04524	4.72758	3.4218	2.50143	2.01922	0.767752	2.09239	4.92747	2.66946	3.00581	4.23357	4.35208	0.479453	4.92747	2.18423	2.18423	1.7189	2.1084	2.45397	1.56104	2.89213	2.08939	2.48443	2.80555	1.36361
BP1483	leuB	3-isopropylmalate dehydrogenase	+	+	+	+	+	+	-	+	-	+	+	+	Cytoplasmic	Amino acid biosynthesis	1.3652	3.08448	5.21257	3.22377	4.1816	5.3339	2.33105	3.45634	2.9333	4.99816	5.56438	2.14731			0.366248	0.343817	0.305344	0.343817	0.343817	0.353441		0.718242		0.798684	3.74968	4.98896	6.27446	5.20256	3.05766	3.02225	4.04007	4.46451	3.81052
BP1484	asd	aspartate-semialdehyde dehydrogenase	+	+	+	+	+	+	-	-	-	+	+	+	Cytoplasmic	Amino acid biosynthesis	3.45634	4.76274	2.96392	2.73197	3.58586	5.3339	3.84292	2.96392	4.66266	2.62459	2.54907	3.14437				0.343817	0.305344								5.38136	8.66454	6.27446	5.20256	5.72906	6.54128	5.87874	5.70373	5.54472
BP1485		membrane protein	-	-	-	-	-	-	+	+	+	+	+	+	Unknown	Cell envelope													1	1.72082	1.33376	1.25207	1.94544	1.86	2.54021	1.59082	0.66495	3.71508	2.06832	2.06832
BP1487	smoM	periplasmic solute-binding protein	+	+	+	+	+	+	+	+	+	+	+	+	Periplasmic	Unknown function	3.69286	4.88647	5.25549	4.01662	8.72068	4.93348	7.23631	5.85868	5.48351	4.62294	6.38982	5.22721	0.991004	0.687814		0.297789	1.18663	0.618538	1.33614		0.431312	0.618538	0.331141	0.687814	3.37772	3.12816	2.43081	3.66826	6.09749	4.59544	5.17186	6.17372	4.87801
BP1497	thrS	threonyl-tRNA synthetase	+	+	+	+	+	+	+	+	+	+	+	+	Cytoplasmic	Protein synthesis	0.560181	0.804296	0.772859	0.840617	0.677726	0.888101	1.11185	0.772859	0.776338	0.451976	0.939671	0.701267	0.132768	0.292039	0.27976	0.54311	1.0325	1	1.16259	0.866255	0.187063	1.16259	0.767752	0.937045	0.893861	0.578994	0.662677	0.874432	0.677427	0.489826	0.682257	0.85649	1.36361
BP1498	infC	translation initiation factor IF-3	+	+	+	+	+	+	-	-	-	-	+	+	Cytoplasmic	Protein synthesis	15.4483	16.0767	6.3033	8.72556	7.62595	8.42089	5.40734	6.3033	4.27098	3.31342	9.75374	2.25387	0.769336			1.6418	0.664644					0.748388		0.832207	5.77084	17.3107	9.3824	14.796	2.02701	2.31438	4.29325	6.87097	5.24821
BP1499	gshB	glutathione synthetase	+	+	+	+	+	+	+	+	+	+	+	+	Cytoplasmic	Biosynthesis of cofactors, prosthetic groups, and carriers	0.458975	0.477644	0.458975	0.239349	0.266232	0.613167	0.244669	1	0.536003	0.899298	0.267553	0.899298	1.54638	1.20166	1.60242	4.23357	1.74444	1.08063	4.92747	1.54638		1.96424	0.767752	0.368101	0.516764	0.164857	0.164857	0.358566	0.351498		0.405169	0.188476	0.598125
BP1500		IIa component of sugar transport PTS system	-	-	-	+	-	-	-	-	-	+	-	-	Unknown	Energy metabolism																									0.478206	0.498019		0.519341				1.28616
BP1501	ptsH	phosphocarrier protein HPr	-	-	-	+	-	-	-	-	-	-	-	-	Cytoplasmic	Unknown function	0.748532					1				0.937055	0.910092				1.19946										0.53846		0.560768	0.584777
BP1506		exported protein	+	+	+	+	+	+	-	-	-	+	+	+	Unknown	Transport and binding proteins	1.68119	2.07945	1.68119	1.82858	2.03397	1.85192	0.441838	1.68119	1.61887	1.39172	1.04111	0.497477		0.320416		0.288144	0.255901								1.4374	1.25948	1.25948	1.08296	1.06161	1.47005	1.48411	1.18728	1.94732
BP1519	fba	fructose-bisphosphate aldolase	+	+	+	+	+	+	+	+	+	+	+	+	Cytoplasmic	Energy metabolism	3.3142	4.03954	4.50385	4.22196	5.44891	4.42761	3.68489	1.89425	8.93817	2.9102	4.71946	6.49223	5.12503	12.8027	8.31025	10.1604	16.3073	6.77503	3.49699	4.32475	1.78027	7.80129	8.67503	9.92632	2.01181	2.90797	4.44559	4.63592	2.14179	1.65634	2.46883	1.6224	4.94082
BP1521	hemH	phosphoribosylaminoimidazole-succinocarboxamide synthase	+	+	+	+	+	+	+	+	+	+	+	+	Cytoplasmic	Purines, pyrimidines, nucleosides, and nucleotides	2.3247	1.9713	2.3247	1.2439	1.38361	0.693756	0.90849	1.14363	0.954232	1.87988	2.3031	1.43167	0.803035	1.36681	0.832133	0.37261	1.52783	0.37261	0.781169	0.803035		0.781169	0.414342	0.414342	1.36264	0.856761	2.09516	0.893443	1.78033	2.44544	1.67219	1.28616	1.93558
BP1526	purE	phosphoribosylaminoimidazole carboxylase catalytic subunit	+	+	+	+	+	+	-	-	-	-	-	+	Unknown	Purines, pyrimidines, nucleosides, and nucleotides	6.44729	4.93768	6.44729	3.65855	5.74029	0.798652	2.49438	4.74469	5.54098	2.80849	1.62294	2.80849													3.41312	6.40256	6.40256	3.70671	6.54507	2.94121	4.18847	2.88094	1.1114
BP1527	purK	phosphoribosylaminoimidazole carboxylase ATPase subunit	-	-	-	-	-	-	-	+	-	-	-	+	Cytoplasmic Membrane	Purines, pyrimidines, nucleosides, and nucleotides									0.266918								0.305344		0.343817	0.353441			0.798684	0.382324
BP1529		extracellular solute-binding protein	+	+	+	+	+	+	-	-	-	-	+	+	Periplasmic	Unknown function	0.185541	0.400129	0.597816	0.650227	0.723259	0.513659	1.19171	0.826559	1.25172	0.481326	0.467477	1.03473	0.286917			0.279104									0.594589	0.447859	0.288043	0.467034	0.457827	0.937218	1.17835	0.512024	0.497749
BP1532		amino acid-binding periplasmic protein	+	+	-	+	-	-	-	-	-	+	-	-	Periplasmic	Transport and binding proteins	4.63989	3.72731	2.67875	2.07575	0.256683	0.590302	0.235893	0.212164	0.516016			0.265599	0.328086												1.12709	0.719015	0.158944	0.749799				0.378448
BP1535		thiamine-pyrophosphate-requiring enzyme	+	+	+	+	+	+	-	-	-	-	-	-	Cytoplasmic	Amino acid biosynthesis	1	0.582966	1	1.08767	0.436803	1.33595	0.401425	0.772859	0.654195	0.701267	0.43897	0.96751				0.262626									0.719355	0.578994	0.270479	0.603783	0.591881	0.315699	0.318719	0.30923	0.832612
BP1537	gcdH	glutaryl-CoA dehydrogenase	+	+	+	+	+	+	+	+	+	+	+	+	Cytoplasmic	Energy metabolism	0.397391	0.643751	0.618589	0.208343	1.03597	1.85192	1.23607	0.19155	0.722406	1.07195	1.04111	0.497477	1.32415	1.03475	0.306943	1.2881	0.826404	0.93053	0.93053	0.956577	0.417343	0.93053	1.03475	1.43236	0.615977	0.641497	0.143501	0.483262	1.06161	0.972101	1.48411	0.733405	0.925638
BP1538	ilvG	acetolactate synthase large subunit	-	-	+	+	+	+	-	+	+	+	-	-	Cytoplasmic	Amino acid biosynthesis	0.224228	0.357557					0.122044	0.224228	0.546588	0.430115	0.133459					0.337301	0.979441		0.16512	0.346742		0.16512	0.375078	0.375078	0.247157	0.257397	0.447859	0.365647	0.263126	0.30043	0.0968993		0.0913937
BP1549	dnaX	DNA polymerase III subunit Tau	-	+	-	-	-	+	-	+	+	-	-	-	Cytoplasmic	DNA metabolism					0.125794		0.115606	0.212164			0.126418	0.265599		0.354898		0.488487	0.433826	0.156409	0.156409	0.328086	0.22654	0.488487	0.173927	0.354898					0.0796285				0.17665
BP1550		conserved hypothetical protein	+	+	+	+	+	+	-	-	-	+	+	+	Unknown	Hypothetical proteins	1.99817	1.24989	4.13396	1.30634	3.58586	1.60453	3.29543	0.543081	2.33352	2.50143	5.02622					0.816944	2.66946	1.8067				4.45856			0.863973	2.22045	3.09699	4.337	0.415909	1.74722	0.479416	1.02868	2.4678
BP1561		exported protein	+	-	-	-	-	-	-	-	-	-	-	-	Outer membrane	Energy metabolism	0.16958	0.176477	0.16958			0.22655		0.16958	0.19804																			0.132481				0.30008
BP1563		chromate reductase	-	-	-	+	-	-	+	+	+	+	+	+	Cytoplasmic	Energy metabolism				0.463318									1.42672		2.4063	1.38788	1.23257	0.640781	0.640781	0.658717	0.928096	0.640781		0.712548	0.306425	0.691188		0.332784		0.372473
BP1568	fim3	serotype 3 fimbrial subunit precursor	+	+	+	+	+	+	+	+	+	+	+	+	Extracellular	Cell envelope	0.397391	0.891121	0.856291	0.931363	2.41746	3.61354	3.00737	8.25931	5.21232	2.50143	8.27759	6.94967	2.14363	2.31881	1.37214	4.06884	7.4165	4.06884	3.00581	3.08994	0.865823	4.06884	3.34245	2.31881	0.615977	2.63771	1.49695	1.56104	3.41811	5.95309	6.01003	8.50931	6.87681
BP1569		lipoprotein	+	+	+	+	+	+	+	+	+	+	+	+	Unknown	Cell envelope	1.15467	1.20164	0.411187	0.215317	0.497468	0.856146	0.220103	0.197961	0.748405	1.11193	0.499936	0.247819	2.22937	4.73164	3.9137	4.25508	5.57834	2.63367	4.25508	6.45703	0.89588	7.06331	1.93149	3.48559	1.03707	0.4801	0.865034	0.90207	1.10408	1.2606	1.01931	0.548884	0.739549
BP1570	dapA	dihydrodipicolinate synthase	+	+	+	+	+	+	+	+	+	+	+	+	Cytoplasmic	Amino acid biosynthesis	1	1.70436	0.458975	2.17335	2.41746	1.33595	1.45181	1.63774	1.16783	1.25186	1.21584	2.50143	1.11088	1.20166	1.15113	2.46362	0.959707	1.96424	2.46362	0.709751	1	1.96424	1.20166	1.20166	2.35635	2.82916	4.68026	2.95029	1.82995	2.08939	2.10938	1.71142	1.98952
BP1573	glnH	glutamine-binding periplasmic protein precursor	+	+	+	+	+	+	+	-	-	+	+	+	Periplasmic	Transport and binding proteins	1.89425	1.56275	4.50385	2.52851	0.628265	0.693756	0.90849	2.3247	1.75369	0.650088		1.43167	0.38304		0.832133	1.22914									3.23987	1.74157	3.37409	4.05153	1.78033	2.44544	2.46883	2.39533	1.93558
BP1576	spoT	guanosine-3',5'-bis(diphosphate) 3'-pyrophosphohydrolase	-	+	+	-	-	-	-	+	+	-	-	-	Cytoplasmic	Unknown function					0.366089	0.129778	0.220103		0.113446	0.247819	0.367905	0.121609				0.297789	1.01832	0.618538	0.788072	0.467927		0.788072	0.687814	0.331141
BP1578	gmk	guanylate kinase	-	-	-	-	+	+	-	+	+	-	-	-	Cytoplasmic	Unknown function				0.381076	0.423878		0.389547		0.40916			0.438601				1.126	1	0.527039	2.58028	0.541791	0.763354	1.8067		1.25211					0.268317	0.654521	0.660781		1
BP1581		oxidoreductase	+	-	-	+	-	-	-	-	-	+	-	-	Unknown	Central intermediary metabolism	0.22856	0.496887	0.22856	0.519326				0.22856					0.353441			0.343817		0.343817				0.343817			0.343468	0.171227	0.560768	0.178558
BP1583	amn	nucleosidase	+	+	-	+	+	+	-	-	-	-	-	-	Cytoplasmic	Central intermediary metabolism	0.629525	0.309625	0.144685	0.684716	0.175045	0.193292	0.160867	0.297523		0.181125															0.214025	0.222892	0.343845	0.113033	0.110804	0.126513	0.127723	0.254826	0.382148
BP1587		conserved hypothetical protein	+	+	+	+	+	-	-	-	-	-	-	-	Cytoplasmic	Hypothetical proteins	0.92262	1.90057	1.50167	0.723052	0.804263	1.23257	1.02581	0.425973	0.497462	1.15499	1.12176	0.832199	0.316725			0.640781	0.273625		0.308101				0.342608	0.342608	0.147336	0.899768	0.691188	0.519341	0.156855	0.372473	0.376036	0.790215	0.553497
BP1588	rph	ribonuclease PH	+	+	+	+	+	+	-	-	-	+	-	-	Cytoplasmic	Transcription	1.41341	1.04068	1	0.323607	0.761621	0.841013	0.699935	0.297523	1.65062	0.788076	1.21584	1.25186					0.397476							0.497684	1.34859	1.40446	1.40446	0.491805	0.482111	0.550461	0.88277		0.52415
BP1596	glnA	glutamine synthetase	+	+	+	+	+	+	-	-	-	-	-	-	Cytoplasmic	Amino acid biosynthesis	2.2687	1.10224	1.05916	1.63332	2.10847	1.70206	1.17762	1.99817	2.03526	1.32592	1.04111	3.98131													1.25368	1.12499	1.30562	0.519341	1.15003	1.31307	2.00274	1.28616	1.88895
BP1605	afuA	fbpA: iron binding protein	+	+	+	+	+	+	+	-	-	+	+	+	Periplasmic	Unknown function	2.27831	4.82862	2.67875	2.91359	4.33317	3.04371	2.12189	2.67875	2.66067	2.85212	3.78402	2.3891	1.06784	0.739123	0.708043	0.319153	0.28344	0.319153							2.57646	2.33158	2.33158	1.77989	6.24337	4.05715	7.19669	2.29432	2.98211
BP1606	fpr	ferredoxin--NADP reductase	+	+	+	+	+	+	+	+	+	+	+	+	Cytoplasmic	Unknown function	1.63774	1.35888	1.30577	1.42025	0.555284	0.959707	0.51031	1.30577	0.838933	1.63464		1.25186	0.709751	0.767752	1.60242	2.46362	0.613167	0.690425	0.331026	1.54638	1	0.331026	0.767752	1.20166	0.93931	1.49695	1.22693	1.02011	1.53027	0.874407	1.44575	0.85649	1.36361
BP1610	bapC-like	autotransporter (Pseudogene)	-	-	-	-	-	-	+	+	+	-	+	+	Extracellular	Cell envelope					0.0968415				0.0934791	0.100205			0.123781	0.271967	0.128266	0.12041	0.448169	0.12041	0.244575	0.123781		0.12041	0.133896	0.133896						0.0699921	0.0706616		0.0666467
BP1611		translational inhibitor	+	+	+	+	+	+	+	+	+	+	+	+	Cytoplasmic	Transcription	2.17679		0.92262	0.463318	0.515356	0.569078	0.473616	2.17679	2.54211	0.533257	0.517913	1.15499	4.58336	6.49305	9.93366	7.44865	8.28178	2.25893	3.27449	2.32216	0.928096	2.25893	3.64124	2.51192	1.08023	2.90797	2.22045	1.70058	1.66706	1.31307	3.42661	3.3246	1.81242
BP1613		LysR-family transcriptional regulator	+	+	+	+	+	+	-	+	+	-	-	+	Cytoplasmic	Regulatory functions	0.164852		0.164852	0.370123	0.637573	0.45461	0.585934	0.725682	0.3974	0.908451	1.41299	0.659719		0.275758		0.247984	0.969474	0.247984	1.4097	0.526219	0.359175	1.09163	0.275758	0.569221		0.3948	0.254931	0.265845	0.260605	0.460805	0.300398	0.141194	0.967624
BP1616	dps	DNA-binding protein	+	-	-	+	+	+	+	+	+	+	+	+	Cytoplasmic	Cellular processes	2.55526	2.6592	0.664771	0.723052		2.00615		1.50167	1.75369		1.82578		35.732	22.8029	28.5653	26.8158	23.8151	11.5132	20.5062	15.928	5.56732	26.8158	9.28627	12.8027	7.40948	10.2125	0.498019	5.9793	2.9727	4.85425	4.90068	1.28616	4.62223
BP1618	tviD	N-terminal region of capsular polysaccharide biosynthesis protein (partial)	+	-	-	+	-	-	+	-	-	+	-	-	Cytoplasmic	Cell envelope	0.0940523	0.526583	0.397391	0.318273				0.0940523					0.782472	1.03475	0.810825	1.67234									0.285865	0.379074	0.143501	0.228604
BP1628	wza	capsular polysaccharide export protein	-	-	-	-	-	-	-	-	-	+	-	-	Outer membrane	Cell envelope														0.275758	0.264162
BP1629	wbpO	lps o-antigen	+	+	+	+	+	+	+	+	+	+	+	+	Cytoplasmic	Cell envelope	0.560181	1.29313	0.772859	0.189892	1.20983	0.748373	0.859301	0.560181	1.75369	1.25186	1.21584	0.96751	0.866255	1.67275	0.897644	3.1197	4.12349	3.1197	1.86919	2.75004	2.17877	2.67516	1.67275	2.97477	1.08023	2.04263	1.12499	1.38932	1.82995	2.08939	0.682257	1.52315	2.27017
BP1630	wbpP	capsular polysaccharide biosynthesis protein	+	+	+	+	+	+	+	+	+	+	+	+	Cytoplasmic	Unknown function	0.90855	0.945506	1.35639	0.988204	2.58737	1.50386	1.01017	1.86192	1.87027	1.4092	1.94716	1.698	1.40497	1.883	1.80382	2.80085	2.48743	1.69334	2.80085	1.40497	0.720696	3.65929	2.67892	1.883	1.53842	1.82239	1.60216	2.14443	0.695798	1.40036	0.993723	1.59472	0.937261
BP1664	gst	glutathione S-transferase	-	-	-	-	+	-	-	-	-	+	+	+	Cytoplasmic	Central intermediary metabolism							0.51031								0.735469					0.709751			0.767752	0.767752		0.343845			0.351498	0.401331	0.405169
BP1699		conserved hypothetical protein	-	-	+	-	-	-	-	-	+	-	-	-	Cytoplasmic	Hypothetical proteins						0.418517	0.739124		0.776338		0.808253	0.392173	0.48444	0.524029			0.418517			0.48444		1	0.524029	0.524029							0.276548
BP1702		enoyl-CoA hydratase/isomerase	+	+	+	+	+	+	+	+	-	-	-	-	Cytoplasmic	Fatty acid and phospholipid metabolism	0.258525	0.26904	0.856291	0.931363	1.03597	0.725529		1.20104	0.301912	1.07195	0.314324	1.07195	0.399778	0.432448		0.388893	0.345376		0.816944	0.399778		0.388893			0.863973	0.899768	0.406854	0.668962	0.919795	1.382	0.479416	0.465144	0.712958
BP1707		ABC-transport protein, ATP-binding component	-	-	-	-	+	-	+	+	-	-	+	-	Cytoplasmic Membrane	Transport and binding proteins	0.212164		0.212164		0.256683				0.24777	0.265599			0.328086	0.354898	0.708043	0.319153	0.922522	0.319153	0.319153	0.328086		0.664679		0.354898	0.152621				0.162482	0.185517		0.181716
BP1713	trxC	thioredoxin 2	+	+	+	+	+	+	-	-	-	+	+	+	Cytoplasmic	Energy metabolism	1.80042	1.13581	1.80042	1.1871	0.601901	2.40527	1.21349	0.497507	0.581002	0.622808	0.604887														1.29514	1.98287	1.3488	1.40654	0.381007	0.954344	0.439184	1.54204	0.908729
BP1718		membrane protein	-	-	-	-	-	-	-	+	+	+	+	+	Cytoplasmic Membrane	Cell envelope													0.658717			0.640781	1.23257	1.38788	0.640781	0.658717	0.928096	0.640781	0.712548	0.712548
BP1721		peptidase	+	+	+	+	+	+	+	+	+	+	+	+	Outer membrane	Cell envelope	0.70418		0.70418	0.359781	0.851941	0.940749	0.78294	0.330781	0.822361	0.881533	0.856168	0.881533	2.47653	1.883	1.12839	1.69334	1.50386	2.4091	1.69334	2.47653	2.45261	2.4091	2.67892	1.17792	0.506555	0.247808	0.527542	0.258417	0.539284	0.289238	0.621629	0.283311	0.586309
BP1722		polB-like 3-5 exonuclease (in Achromobacter xylosidans)	+	+	+	+	+	+	-	-	-	-	-	-	Cytoplasmic	Hypothetical proteins	1.99817	2.92883	1.99817	0.499214	0.86911	1.33595	1.82092	0.718371	0.536003	2.05022	1.99123	0.27548													1.4374	0.749158	0.749158	1.02011	1	1.14177	0.88277	0.393107	1.0872
BP1725	rumA	conserved hypothetical protein	+	+	+	+	+	+	-	+	+	-	-	-	Cytoplasmic	Protein synthesis	0.123527	0.263288		0.134357	0.306084	0.519278	0.281294	0.252997	0.620028	0.486592	0.472591	0.316716				0.185819	1.56525	0.380577	1.25794	2.09	0.551222	1.25794	1.13747	0.888106	0.0888596	0.291195		0.0965032	0.0946009	0.339878	0.60028	0.105799	0.210648
BP1727		exported protein	+	+	+	+	+	+	-	-	-	+	+	+	Unknown	Unknown function	7.00289	4.49592	4.32019	2.59898	1.20983		1.11185	1	1.16783	1.25186	1.21584		1.54638	1.67275											1.7189	3.23651	3.23651	3.37508	5.36304	3.77761	6.18194	3.7002	3.59705
BP1728		glutaredoxin	-	+	+	-	-	+	+	+	-	-	-	-	Unknown	Cell envelope	0.330781	0.344236			0.400191	0.441907		0.330781		0.414091	0.402176	0.414091	1.08893	0.553316		0.497587	0.441907		0.497587	0.511515		1.05928	0.553316							0.289238		0.283311	0.937261
BP1729		pyridine nucleotide-disulfide oxidoreductase	+	-	-	-	+	+	-	-	-	-	+	-	Unknown	Energy metabolism	0.683911	0.917513	0.156146		0.188911			0.497507		0.622808	0.391244		1.05759	0.538275								0.748388							0.381007	0.770922	0.603736	0.585763	1.09401
BP1731	ugpQ	glycerophosphoryl diester phosphodiesterase	-	-	+	-	-	-	-	-	-	-	-	-	Cytoplasmic	Central intermediary metabolism		0.257776		0.269417		0.693756			0.289271	0.310086	0.301163											0.781169						0.193512
BP1732	ppiD	peptidyl-prolyl cis-trans isomerase D	+	+	+	+	+	+	+	+	+	+	+	+	Cytoplasmic Membrane	Protein fate	0.194703	0.655131	0.629525	0.439605	0.761621	0.397476	0.572367	0.748532	0.735176	0.24374	1.06017	0.937055	1.15752	1.25211	1.19946	1.31168	1.51336	1.70404	1.31168	1.54638	0.648234	2.12616	1.67275	1.45859	1.12334	0.749158	0.848644	0.781233	1.19592	1.49987	1.65495	1.21057	1.3002
BP1736		exported protein	+	-	+	+	-	+	-	-	-	+	-	-	Periplasmic	Cellular processes	1	2.48669	1	2.59898		1.33595	1.11185		1.16783	1.25186	1.21584					1.50428									1.7189	0.749158	3.23651	0.781233			0.88277	0.85649	0.832612
BP1738		conserved hypothetical protein	+	-	-	+	-	-	-	-	-	+	-	-	Unknown	Unknown function		1.56275	1.50167	1.63332																					1.08023	5.73381	5.73381	5.9793
BP1746		peptidoglycan-binding protein	-	+	-	+	+	+	-	-	-	-	-	-	Cytoplasmic Membrane	Protein fate		0.344236			0.194035	0.214261	0.17832				0.194998			0.268279				0.241258							0.237949		0.120151	0.125295	0.122825		0.14158	0.137365
BP1753	ileS	isoleucyl-tRNA synthetase	+	+	+	+	+	+	-	-	-	-	-	-	Cytoplasmic	Protein synthesis	0.739222	1.13581	1.58488	1.08767	0.244967	0.270502	0.148177	0.346261	0.319355	0.253475	0.420997	0.526941													1.06546	1.1096	0.817645	0.781233	0.209425	0.435023	0.439184	0.36052	0.908729
BP1759	uvrD	DNA helicase II	-	-	+	-	-	-	+	+	+	-	-	-	Cytoplasmic	Unknown function			0.0940523			0.255901		0.0940523	0.464084	0.633441	0.114352	0.239793	0.145441	0.157326	0.468898	0.761165	0.530894	0.44018	0.44018	0.29621		0.597786	0.664738	0.320416				0.0734767
BP1763	dapE	succinyl-diaminopimelate desuccinylase	+	+	+	+	+	+	-	-	-	-	-	-	Cytoplasmic	Amino acid biosynthesis	0.718371	0.477644	0.718371	0.781351		0.613167	0.244669	0.220057		0.27548	0.267553	0.27548								0.340292					0.158299	0.538173	0.343845		0.351498	0.628148	0.19426	0.85649
BP1764	dapD	2,3,4,5-tetrahydropyridine-2-carboxylate N-succinyltransferase	+	+	+	+	+	+	+	+	+	+	+	+	Cytoplasmic	Amino acid biosynthesis	3.88165	5.77729	6.54214	3.45914	3.84766	6.23696	5.19072	6.54214	5.45207	5.84437	9.30562	3.98131	1.02799	1.77171	1.06524	1	0.888101	0.471249	0.471249	1.02799		0.471249	0.524029	1.112	3.99349	7.71646	4.15894	3.64723	5.01019	3.39414	5.77521	3.99857	5.44707
BP1766		exported protein	-	-	-	-	-	-	+	-	-	-	-	-	Unknown	Cell envelope														1.43236	1.37214	1.2881	1.14396			1.32415		1.2881	1.43236
BP1767	phg	autotransporter	-	-	-	-	-	-	-	-	-	+	+	+	Extracellular	Unknown function																	0.497506	0.270614				1.20164	0.300923
BP1773		membrane protein	-	-	-	-	-	-	+	+	+	+	+	+	Cytoplasmic Membrane	Hypothetical proteins													1.42672	0.712548	0.682586	0.640781	0.569078	1.38788	0.640781	1.42672		0.640781	0.712548	0.712548
BP1774	tig	trigger factor	+	+	+	+	+	+	+	+	+	+	+	+	Cytoplasmic	Protein fate	8.11194	8.44189	8.71376	7.06152	7.85465	9.3555	5.69083	10.0211	8.80801	7.52244	8.51437	7.52244	5.57459	3.5547	4.74944	7.08264	4.81599	2.46362	1.8067	2.18567	1.76412	2.8201	3.13595	2.73954	5.83536	11.9191	7.00425	8.96845	10.0383	8.17527	10.1341	6.45983	4.62223
BP1775	clpP	ATP-dependent Clp protease proteolytic subunit	+	+	+	+	+	+	-	-	-	+	+	-	Cytoplasmic	Protein fate	0.543081	0.565171	0.543081	0.590694	0.657038		1.33537	0.543081	1.40261	1.50353	1.46027														6.72561	3.09699	3.09699	5.67867	2.26987	2.59167	4.90068	4.75479	4.62223
BP1776	clpX	ATP-dependent Clp protease ATP-binding subunit	+	+	+	+	+	+	+	+	+	+	+	+	Cytoplasmic	Protein fate	0.152129	0.158317		0.165467	0.804263	0.646553	0.348312	0.483965	0.365849	1.07195	0.380889	1.32592	1.02799	0.809555	1.37214	1.59327	1.70206	1.59327	2.25893	1.02799	1.05445	1.59327	2.51192	1.112	0.225355	0.362566		0.378089	0.370636	0.273928	0.58684	0.268315	0.881869
BP1777	lon	ATP-dependent protease La	+	+	+	+	+	+	+	+	+	+	+	+	Cytoplasmic	Protein fate	2.79668	1.69477	2.96392	2.06032	2.99703	3.95965	2.58471	3.49758	3.26605	3.10113	4.48239	4.37847	0.951852	1.02964	1.65278	2.84947	2.90808	1.89439	2.64655	2.51834	2.49171	1.55156	1.54332	3.4013	1.4627	1.85583	2.34964	1.70058	3.12668	3.0583	2.92568	2.53857	5.16151
BP1793	(exp)	autotransporter (Pseudogene)	-	-	-	-	-	-	-	+	-	-	-	-	Extracellular	Unknown function														0.331141			0.549324		0.297789	0.306124				0.331141
BP1795	tyrB	aromatic-amino-acid aminotransferase	+	+	+	+	+	+	+	+	+	+	+	+	Cytoplasmic	Amino acid biosynthesis	3.79228	3.08448	4.74469	2.8183	4.58803	2.99715	3.29543	2.96392	3.02599	3.24373	2.72768	2.80849	1.65747	2.23285	2.59085	2.00796	1.78327	1.61233	3.37478	2.50025	0.40425	2.00796	0.643157	1.38263	4.63789	4.37488	4.83004	4.56219	5.43647	4.14879	6.26658	2.88094	1.86793
BP1799	iscS	cysteine desulfurase	+	+	+	+	+	+	+	+	+	+	+	+	Cytoplasmic	Biosynthesis of cofactors, prosthetic groups, and carriers	0.70418	0.532645	0.511826		0.851941	0.940749	0.78294	0.160381	0.597725	1.13738	0.194998	0.414091	0.511515	0.268279	0.53005	0.241258	0.683774	0.497587	0.241258		0.349434	0.497587	0.268279	0.553316	0.506555	0.680648	0.383439	0.879423	1.03877	0.984308	0.802041	0.603123	0.586309
BP1800	iscU	[Fe-S] cluster formation/repair protein	+	+	+	+	+	+	-	-	-	+	-	-	Cytoplasmic	Biosynthesis of cofactors, prosthetic groups, and carriers	4.05874	2.58748	2.48634	2.00802	2.23355	1.71947	1.43103	1.28708	0.932875	3.11255	1.56488	2.31113	1.23527	0.622932				0.560191			0.81137				2.31588	1.38307	1.86266	1.44228	1.41385	1.6143	1.13619	1.58122	3.37936
BP1801	iscA	[Fe-S] cluster formation/repair protein	-	-	-	+	+	+	-	-	-	-	-	-	Cytoplasmic	Biosynthesis of cofactors, prosthetic groups, and carriers	0.543081			0.590694	0.657038				0.634225			0.67986													0.390668	0.406854	0.406854		0.415909	0.474874		0.465144	0.452176
BP1803	hscA	chaperone protein	-	-	-	+	+	+	-	+	-	-	-	-	Cytoplasmic	Cell envelope		0.131294						0.258525		0.157938		0.323636				0.388893	0.168547		0.189783	0.195096		0.189783		0.211039	0.0907556	0.193676	0.297709	0.0985623	0.655776	0.347481	0.479416	0.221424	0.452176
BP1804	fdx	ferredoxin, 2Fe-2S	-	-	-	+	+	+	-	-	-	-	-	-	Cytoplasmic	Biosynthesis of cofactors, prosthetic groups, and carriers									0.776338																1.08023	1.12499	1.12499	1.17315	1.9569	1.31307	1.32563	0.56937	2.12754
BP1806		hypothetical protein	+	+	+	+	+	+	-	-	-	-	-	-	Cytoplasmic	Hypothetical proteins	0.888227	0.427912	1.15467		0.497468	0.264466	0.220103	0.411187	0.480195	0.247819	0.240689	0.802256													0.461	0.308044	0.308044	0.154654	0.3149	0.560366	0.7841	0.548884	0.533582
BP1817	ascD	CDP-6-deoxy-L-threo-D-glycero-4-hexulose-3-dehy drase reductase	+	+	+	+	+	+	+	+	+	+	+	+	Cytoplasmic	Unknown function	0.664771	0.443299	0.92262	0.222773	1.45306	0.888101	1.33537	1.50167	1.40261	1.15499	1.46027	1.50353	0.658717		0.682586	1.38788	1.60453	1.38788	1.38788	1.42672	0.446248	1	1.54332	1.112	0.306425	0.899768	0.691188	0.720781	1.15003	1.9034	0.58684	0.364841	1
BP1818	dadA	D-amino acid dehydrogenase small subunit	+	+	+	+	+	-	+	+	-	+	+	+	Cytoplasmic Membrane	Energy metabolism	0.397391	0.199341		0.208343		0.255901	0.212974	0.19155	0.722406	0.239793	0.232893	0.239793	0.29621		2.69397	0.93053	1.14396	0.597786	0.597786	0.614519		1.2881		0.320416	0.285865	0.143501	0.143501	0.868517	0.304335	0.347481	0.169095	0.164061
BP1819	ugpB	glycerol-3-phosphate-binding periplasmic protein precursor	-	+	+	+	+	+	+	+	+	+	+	+	Periplasmic	Unknown function		0.317609	0.305195		1.00699	0.407725	0.523835	0.305195	0.356416	0.185668	0.371068	0.382061	1	2.06832	2.33347	2.19056	1.65187	1.86	1.86	1.59082	0.323141	0.708724	1.72082	0.788101	0.219544		0.22864	0.115868	0.233729	0.266865	0.130927	0.261397	0.254109
BP1836	alaS	alanyl-tRNA synthetase	+	+	+	+	+	+	+	+	+	+	+	+	Cytoplasmic	Protein synthesis	0.71477	1.56275	0.8171	0.463318	0.864753	0.822322	1.02581	1.03143	0.954232	1.15499	1.25405	0.650088	0.251421	0.133896	0.260531	0.504637	0.822322	0.925934	1.22914	1.26355	0.730908	0.781169	0.561156	0.868659	0.991732	0.612137	0.772704	1.07704	0.706573	1	1.1117	1.28616	0.952203
BP1838		exported protein	+	+	+	+	+	+	+	+	-	+	+	+	Unknown	Cell envelope	0.664771	0.691811	0.664771	2.17335	0.804263	0.888101	0.348312	0.313273	0.776338	0.832199	0.808253	1.32592	1.63787	0.524029	1.06524	1.59327	2.66946		1.59327	0.48444		1	0.524029		1.08023	0.498019	0.793477	0.244739	0.239915	1.31307	0.934994	0.907159	0.881869
BP1839	rpsP	30S ribosomal protein S16	+	-	-	+	+	+	+	-	-	+	+	+	Cytoplasmic	Protein synthesis	5.55148	5.77729	2.96392	1.30634		1.60453						1.50353	4.58336	2.00904	1.92457	4.45856	1.60453		1.8067						2.13211	2.22045	2.22045	4.337	2.26987	2.59167	2.61646	1.02868	1
BP1840	rimM	16S rRNA processing protein	+	+	+	+	-	+	-	-	-	-	-	-	Cytoplasmic	Protein fate	0.270337		0.270337	0.619037	0.327063	0.760342	0.632796	0.899405	0.315707	0.338424	0.691981	0.338424													0.194468	0.202525	0.673796	0.444631	0.688794			0.231541	0.748855
BP1843		conserved hypothetical protein	+	+	+	+	+	+	-	-	-	+	-	-	Unknown	Protein synthesis	1.38622	1.44261	1.38622	1.50775	1.03597	1.14396	0.441838	3.5209	1.61887	1.07195	0.483163	0.497477													0.615977	1.0385	1.0385	2.11311	2.07146	1.74722	1.22371	1.71142	3.71617
BP1845		conserved hypothetical protein	-	+	+	+	+	+	-	-	-	+	+	+	Unknown	Central intermediary metabolism		0.517743	0.237746		0.287633	1.04381	0.86871	0.497507	1.27459	0.297624	0.94996	1.3663		0.39769				0.357635							0.171023	0.178109	0.178109	0.185735	0.835844	1.2506	0.963472	0.203627	1.49905
BP1847	tmk	thymidylate kinase	+	-	+	+	+	+	+	-	-	-	+	+	Cytoplasmic	Unknown function	1	0.655131		0.684716	1.20983				0.347456	0.788076	0.36174	0.372457	0.973487		0.476757	0.447557					0.648234			0.497684	0.452852	1.40446	0.471613	1.86675	0.765833	1.23589	1.24771	0.539182	0.247722
BP1852		glutamine-binding periplasmic protein precursor	+	+	+	+	+	+	-	-	-	+	-	-	Periplasmic	Transport and binding proteins	5.15509	2.71283	3.75381	1.81415	1.52977	1.20156	2.35031	2.6068	1.94785	2.088	1.09353	2.64628	0.418045			0.856144	0.361157								3.70834	1.95291	2.36106	2.03652	1.27735	1.10564	1.47239	1.08298	1.38873
BP1857	gdhA	glutamate dehydrogenase	+	+	+	+	+	+	+	+	+	+	+	+	Cytoplasmic	Amino acid biosynthesis	1.20104	1.24989	1.50167	1.00351	0.804263	1.60453	1.33537	0.425973	0.776338	1.50353	0.808253	0.533257	1.85727	2.00904	1.47842	2.74723	0.569078	0.640781	1	0.658717	0.446248	0.308101	0.342608	0.342608	2.13211	1.63076	2.22045	2.31551	1.15003	2.23434	2.25571	1.8644	1
BP1864		exported protein	-	-	-	+	-	-	-	-	-	-	-	-	Periplasmic	Cell envelope		0.199341	0.397391					0.397391																	0.444985	0.143501	0.297709	0.149645	0.146695
BP1874		amidase	+	+	+	-	-	+	-	-	-	-	-	-	Cytoplasmic	Protein synthesis	0.372399	0.387546	0.372399	0.195668	0.217645	0.497506	0.41405	0.179897	0.210088	0.46619	0.218725	0.225205																0.140541			0.328742		0.310064
BP1876	bvgR	regulatory protein BvgR	-	+	+	-	-	-	-	+	-	-	-	-	Cytoplasmic	Unknown function					0.299676	0.330915	0.275405		0.606451	0.310086		0.310086					0.330915	0.37261	0.37261			0.37261		0.414342					0.189697		0.218663
BP1877	bvgS	virulence sensor protein	-	+	+	-	+	+	-	+	+	-	+	+	Cytoplasmic Membrane	Cellular processes					0.187263	0.136506		0.102179	0.0590819	0.0633331	0.188192	0.260919					1.53946	0.652512	1.73343	0.762228	0.222625	1.84369	1.34916	0.925391					0.0782524	0.230077	0.0446604	0.0433309	0.26552
BP1878	bvgA	virulence factors transcription regulator	+	+	+	+	+	+	+	+	+	+	+	+	Cytoplasmic	Regulatory functions	1.20104	0.891121	0.856291	0.931363	9.9924	8.50867	3.29543	11.8703	17.4289	11.7042	12.8264	23.3149	6.39268	6.91509	7.70562	8.35097	24.881	17.8562	28.016	48.9736	9.00693	38.648	19.856	42.9765	0.390668	0.899768	0.406854	0.668962	10.204	8.17527	8.25346	10.1668	7.78451
BP1881	fimB	chaperone protein	+	+	+	-	+	+	-	+	-	-	+	+	Periplasmic	Unknown function	0.597816	0.985579	0.597816	0.650227	1.61493	1.26522	1.48413	0.947057	2.61997	2.80849	1.62294	2.21002					1.78327	1.42464	0.426132	0.43806		0.426132		1	0.203779				2.576	2.42584	1.55844	2.88094	2.80062
BP1882	fimC	outer membrane usher protein precursor	-	-	+	-	+	-	-	+	+	-	+	+	Outer membrane	Unknown function					0.0955479			0.078976	0.187298	0.200775		0.0988668		0.408639		0.118802	1.21378	1.52755	1.36671	0.377767	0.349434	1.52755	1.0146	0.553316					0.0604824		0.0697177	0.137365	0.0657564
BP1883	fimD	fimbrial adhesin	-	+	+	-	+	-	-	+	+	-	-	-	Extracellular	Cell envelope						0.293985	0.244669	0.220057	0.256988	0.27548	0.558039	0.899298						0.331026	0.331026	0.340292		0.331026	0.368101	0.368101					0.168527		0.19426	0.188476	0.183222
BP1887		exported protein	+	+	+	+	+	+	-	-	-	+	+	+	Periplasmic	Cell envelope	7.48082	4.76274	2.51176	3.75936	2.53649	4.61749	3.29543	3.45634	4.66266	2.14731	0.910092	2.62459	0.353441			0.718242	0.305344								2.13211	1.57065	1.28503	1.96227	1.31363	1.83324	1.51421	0.893942	1.42818
BP1895	oplaH	5-oxoprolinase	+	+	+	+	+	+	-	+	+	-	+	-	Cytoplasmic	Unknown function		0.0655509	0.19364	0.138703	0.400191	0.536899	0.290614	0.401886	0.305247	0.783459	0.155047	0.327211		0.213315		0.393188	0.940749	1.30373	1.43046	0.967784	0.277843	1.43046	0.794114	0.672256	0.139296	0.195815	0.0471886	0.313966	0.200173	0.415111	0.230738	0.223869	0.653139
BP1900	tctC	Tripartite tricarboxylate transporter family receptor	+	+	-	+	+	+	-	-	-	-	-	-	Periplasmic	Unknown function	1.90844	1.63053	0.959764	1.70416	0.835435	1.2822		0.212164	0.806428	0.265599															0.496741	0.158944	0.331023	0.977509	0.162482		0.187292	0.378448
BP1902	suhB	inositol-1-monophosphatase	-	-	+	+	+	+	+	+	+	+	+	+	Cytoplasmic	Unknown function	0.330781	0.344236				0.441907			1.31461	0.881533	0.402176	0.414091	0.511515	0.553316		4.12914	1.50386		0.497587	0.511515		1.05928	0.553316	1.17792		0.247808	0.247808	0.258417	0.253323	0.984308	0.292004	0.283311	0.586309
BP1905	lpxH	UDP-2,3-diacylglucosamine hydrolase	+	-	-	+	-	-	-	-	-	-	-	-	Cytoplasmic	Cell envelope		0.655131	0.629525	0.684716	0.359954	0.397476						0.372457													0.214025	0.471613	0.222892	0.232435	0.227853
BP1906	ppiB	peptidyl-prolyl cis-trans isomerase B	+	+	+	+	+	+	+	+	+	+	+	+	Cytoplasmic	Unknown function	18.9393	19.7097	18.9393	16.8027	22.9134	20.6381	13.9247	18.9393	32.7948	23.7093	23.0271	23.7093	2.78414	8.13525	5.86036	5.50144	3.53599	3.98152	3.98152	2.78414	1.08395	5.50144	3.01166	10.5439	9.00915	53.7451	21.0378	21.9385	11.8308	10.951	24.7898	16.2213	19.239
BP1908	cysS	cysteinyl-tRNA synthetase	+	+	+	+	+	+	-	-	-	-	-	-	Cytoplasmic	Protein synthesis	0.458975	0.655131	0.144685	0.499214		0.193292	0.160867	0.297523	0.168967		0.175913	0.372457													0.863973	0.899768	0.606583	0.358566	0.227853	0.260156	0.262645	0.393107	0.674155
BP1910	accA	acetyl-coenzyme A carboxylase carboxyl transferase subunit alpha	+	+	+	-	+	+	+	+	+	+	+	+	Cytoplasmic	Fatty acid and phospholipid metabolism		0.459832	0.44186	0.480598	0.534577	0.590302	1.39119		0.516016	1.56637	1.16692	0.265599	1.06784	0.354898		1.03876	3.57867	1.44375	1.44375	1.48416	0.462255	0.664679	0.739123	0.739123	0.152621			0.165749	0.735019	1.37002	0.39006	0.181716	1.0418
BP1913	ask	aspartokinase	+	+	+	+	+	+	+	+	+	+	+	+	Cytoplasmic	Unknown function	1.09142	1.87365	3.6572	1.42914	2.49959	2.40527	2.94284	1.55	3.46135	2.58642	2.51199	1.94038	2.3969	4.42745	3.76226	3.98152	6.49723	6.67502	7.9957	6.86187	3.92269	4.45856	3.01166	3.9274	1.115	0.984351	1.54781	1.40654	1.58226	2.31438	1.82386	2.01092	2.20376
BP1946	bpsR	MarR-family transcriptional regulator, repressor bpsABCD	+	+	-	-	+	-	+	-	-	-	-	-	Cytoplasmic	Regulatory functions	0.35036		0.35036	0.381076	0.423878	0.468063		0.35036				0.438601	0.541791	0.586066	0.561423	0.527039	0.468063		0.527039			0.527039		0.586066				0.273713	0.268317	0.654521	0.309287	0.30008
BP1976	gabD	succinate-semialdehyde dehydrogenase [NADP+]	+	+	+	+	+	+	-	+	+	+	+	-	Cytoplasmic	Energy metabolism	0.458975	0.309625	0.809686	0.323607		0.193292	0.160867	0.144685	0.347456	0.181125		0.788076	0.223738			0.94698	0.841013	0.217646	0.447557	0.223738		0.217646	0.242022	0.767752	0.719355	0.749158	1.22693	1.27946	0.620084	0.707995	0.714767	0.123921	0.247722
BP1977	goaG	4-aminobutyrate aminotransferase	+	+	+	+	+	+	-	-	-	-	-	-	Cytoplasmic	Central intermediary metabolism	1.16215	0.755199	1.40163	0.789303	2.00406	1.55258	0.806847	1.92769	1.63686	1.45485	1.1394	0.659719	0.254925			0.247984	0.220234					0.247984			2.56698	1.89048	1.24096	1.29409	1.69733	2.79656	1.46229	2.16133	2.66289
BP1983		extracellular solute-binding protein	-	-	-	-	-	-	-	+	-	-	+	-	Periplasmic	Transport and binding proteins																	0.288616	0.159209		0.163666		0.324981
BP1986		ABC transporter, ATP-binding protein	-	-	-	-	-	-	-	+	+	-	-	+	Cytoplasmic Membrane	Unknown function									0.128189			0.137413				0.16512	0.299557	0.16512	0.516842	0.531309		0.516842	0.183614	0.574728
BP1989		exported protein	-	-	-	-	-	-	+	-	-	+	-	-	Outer membrane	Protein fate													0.769336	0.610139	0.584484	1.17532
BP1990		membrane protein	+	+	+	+	+	+	-	+	-	-	-	-	Cytoplasmic Membrane	Cell envelope		0.622133	0.597816	0.650227		0.798652	0.66468	0.597816	0.698146	1.67102	0.726847	0.748381	0.924453				2.99715	0.899281	0.899281	2.06416			1		0.430042	0.447859	0.447859	0.467034	0.457827	0.522735	0.527734	0.512024	0.497749
BP2010	efp	elongation factor P	+	+	+	+	+	+	+	+	+	+	+	+	Cytoplasmic	Protein synthesis	2.6468	2.75446	1.80042	1.95826	2.17821	0.664644	2.94284	3.6572	1.27459	3.31342	7.66379	6.08827	5.65543	4.42745	0.797214	2.70833	2.40527	1.6418	1.6418	4.09297	3.92269	1.6418	8.13525	3.01166	1.90399	2.73982	0.817645	2.06777	2.8008	2.31438	3.22846	1.54204	4.04931
BP2014	acnA	aconitate hydratase	+	+	+	+	+	+	+	+	+	+	+	+	Cytoplasmic	Energy metabolism	2.6068	4.36053	3.96831	3.63901	5.06932	5.30147	5.44986	4.1901	6.96986	4.96777	5.95958	5.82927	1.39082	2.11511	1.62973	4.45856	5.0149	5.33469	4.18548	4.03112	1.71169	6.30307	4.95792	5.59652	2.85463	2.36106	2.65677	2.31551	3.5661	3.86436	4.32701	3.98824	3.87706
BP2016	brfB	ferric siderophore receptor	-	-	-	-	-	-	-	+	-	-	+	-	Outer membrane	Cellular processes																	0.121775	0.137118	0.137118	0.140956			0.152475
BP2021	acnB	aconitate hydratase	+	+	+	+	+	+	+	+	+	+	+	+	Cytoplasmic	Energy metabolism	1	1.24989	1.20104	0.982753	3.05756	3.37628	1.95086	3.11764	3.46135	2.34689	2.58372	2.99131	0.709751	1.5114	1.44785	2.12616	4.16501	5.17174	5.42279	4.58336	2.17877	5.68083	4.22747	3.99704	0.582452	0.749158	0.606583	1.02011	2.89213	3.00623	1.76393	1.71142	2.59579
BP2037		conserved hypothetical protein	+	-	-	-	-	-	-	-	-	+	-	-	Unknown	Cellular processes	1.33483	0.622133	1.33483	1.45186		0.798652				1.67102	0.726847															0.447859	0.447859
BP2041	proA	gamma-glutamyl phosphate reductase	+	+	+	+	+	+	-	-	-	-	+	-	Cytoplasmic	Amino acid biosynthesis	0.511826	0.945506	0.70418	0.556698	1.36189	0.940749	0.78294	1.12569	0.822361	0.640734	0.856168	0.881533	0.248011			0.497587	0.441907								0.368185	0.247808	0.383439	0.399855	0.695798	0.61574	0.14158	0.603123	0.586309
BP2043		lipoprotein	-	-	-	-	-	-	+	+	+	+	+	+	Unknown	Unknown function													1.63787	1.112	1.69721	2.25893	3.4137	3.00581	3.00581	2.32216		1.59327	0.524029	3.34245	0.225355	0.234691
BP2044	leuS	leucyl-tRNA synthetase	+	+	+	+	+	+	+	+	+	+	+	+	Cytoplasmic	Protein synthesis	0.63433	1.35434	1.06488	0.916709	2.03903	1.57813	0.937085	1.82166	1.2436	1.33308	1.43624	0.54905		0.137623	0.267896	0.383309	0.340417	0.383309	0.659758	0.533891	0.179254	0.519354	0.42624	0.733651	2.34689	1.80688	1.69106	2.0089	2.22556	1.97378	2.41536	1.22083	1.87943
BP2047	bph2	DNA-binding protein Bph2	+	+	+	+	+	+	+	+	+	+	+	+	Cytoplasmic	DNA metabolism	339.804	353.626	78.6216	372385	13095.5	189.45	282.604	811888	708.013	39.646	984.005	3210.84	12.7721	38.652	13.2349	25.0997	4.70374	8.35097	8.35097	18.356	17.9951	34.759	27.9108	19.856	8.53893	17.3107	4.15894	82.5762	619.806	2991.47	4028.11	693.177	65.4614
BP2051	rpmB	50S ribosomal protein L28	+	+	+	+	+	+	+	+	+	+	+	+	Cytoplasmic	Unknown function	1.99817	2.07945	1.99817		2.41746	4.70374	2.22166	1.99817	1	4.40766	4.28084	4.40766	8.58472	1.43236		5.2964	1.14396	12.4243	5.2964			3.00581	9.28627	1.43236	0.615977	2.63771	2.63771	2.75064	4.25151	3.0787	3.10814	4.75479	1.6637
BP2055		periplasmic substrate-binding protein	+	+	-	+	+	+	-	-	-	+	-	-	Periplasmic	Transport and binding proteins	3.5209	3.08448	1.99817	2.67339	1.03597		0.603823	0.258525		0.67986	0.314324														5.22889	2.22045	1.84136	1.92019	0.655776	1.0502	0.479416	0.733405	0.712958
BP2057		ABC-transporter ATP-binding protein	-	-	-	-	-	-	+	-	-	+	-	-	Cytoplasmic Membrane	Transport and binding proteins													0.635852	0.687814	0.317217	0.964019						0.297789						0.154654
BP2058		tautomerase	+	+	-	+	+	+	-	-	-	+	-	-	Unknown	Energy metabolism	3.27564	1.04068	1	4.69895	1.9814	0.613167	1.11185	2.3895				1.25186							0.690425						1.7189	1.22693	1.22693	1.27946	1.25424	0.874407	0.88277	0.85649	0.832612
BP2059		thiolase	+	+	+	+	+	+	-	-	-	+	-	-	Cytoplasmic	Central intermediary metabolism	3.71875	4.76274	2.62121	3.62115	2.07523	2.66946	1.61212	2.62121	1.12993	2.14731	2.42945	1.21124			0.271737										4.79049	1.9637	4.98896	4.75594	3.16592	2.0109	2.93898	1.46913	1.42818
BP2067		superoxide dismutase	-	+	+	+	+	+	-	-	-	-	-	-	Periplasmic	Cellular processes	1.50167	0.691811			0.804263	0.888101		0.664771	0.776338	0.832199	1.82578	1.87988	1.02799												1.08023	0.498019	0.498019	0.519341	0.509104	0.58128	0.58684	0.56937	1.25031
BP2068		exported protein	+	+	+	+	+	+	-	-	-	+	-	+	Unknown	Energy metabolism	1.15467	0.924356	0.888227	1.90428	1.07461	0.264466	0.220103	0.888227	0.480195	0.247819	0.240689	0.247819			0.317217	0.618538									5.18523	2.76654	2.43081	3.26209	1.87045	0.776671	1.27266	0.988967	0.961397
BP2072		lipoprotein	-	-	-	-	-	-	+	+	+	+	+	+	Unknown	Cell envelope													1.74074	1.883	1.80382	5.15871	1.50386	2.4091	1.05928	0.511515	0.720696	1.05928	0.553316	1.883							0.292004
BP2075		efflux system inner membrane protein	+	+	+	+	+	+	+	+	+	+	+	+	Cytoplasmic Membrane	Cellular processes	0.597816	0.400129	0.185541	0.201807	0.465169	0.247873	0.427494	0.38449	0.216679	0.23227	0.467477	0.481326	4.00688	2.70457	4.15207	6.396	5.68029	4.45856	3.89778	3.46925	0.837714	4.45856	3.75276	4.33432	0.594589	0.447859		0.467034	0.457827	0.3362		0.512024	0.892422
BP2076		efflux system transmembrane protein	+	-	+	+	+	+	+	+	+	+	+	+	Cytoplasmic Membrane	Transport and binding proteins	0.0897682	0.500923		0.0976383		0.244045		0.182675	0.213333	0.349056	0.109143	0.349056	0.744343	0.983484	0.771315	1.39992	1.24327	1.77432	1.97139	2.45325	0.195584	1.77432	1.55671	1.16803	0.346258	0.523113	0.208888	0.54551	0.450266	0.420891	0.424917	0.156459	0.489528
BP2078	pdxJ	pyridoxal phosphate biosynthetic protein	+	+	-	+	+	-	+	-	-	+	+	+	Cytoplasmic	Unknown function	0.28328	0.294803	0.28328		0.342722	0.378448		0.597816	0.330822			0.748381	0.43806	1	0.957951				0.426132	0.924453					0.203779	0.212222	0.212222	0.739872	0.725288	0.522735	0.250071		0.235863
BP2080	nagZ	beta-hexosaminidase, beta-N-Acetylglucosaminidase	+	+	+	+	+	+	-	-	-	+	-	-	Cytoplasmic	Energy metabolism	0.597816	0.622133		0.418198	0.465169		0.427494	0.185541	0.965279	0.23227	0.467477	0.748381				0.279104						0.279104			0.13347	0.138999		0.14495	0.142093	0.3362	0.16379	0.329312	0.320131
BP2084	queF	conserved hypothetical protein	+	-	-	-	-	+	-	-	-	-	-	-	Cytoplasmic	Amino acid biosynthesis	0.258525	0.26904	0.258525					0.258525												0.399778				0.432448	0.185971			0.424273					0.452176
BP2110		exodeoxyribonuclease III	-	+	+	-	+	+	-	+	+	+	+	+	Periplasmic	DNA metabolism		0.213148			0.247794		0.473616	0.425973	0.776338	0.256401	0.249024	0.533257		0.342608		0.640781	0.569078	0.640781	1.38788	0.316725		1	0.712548	0.342608	0.306425	0.15344			0.156855	0.372473	0.180806		0.170533
BP2120	gor	glutathione reductase	-	+	+	+	+	+	-	+	+	-	+	-	Cytoplasmic	Biosynthesis of cofactors, prosthetic groups, and carriers	0.156146			0.541124	0.389312	0.208604	0.553151	0.497507	0.581002	0.195473	0.831524	1.94038		0.261195		0.748388	1.75536	1.02879	0.484061	0.49761	1.08395	0.748388	0.261195	0.538275		0.241071	0.372711	0.388669	0.675198	0.770922	1.3683	1.12538	0.908729
BP2141		exported protein	-	-	-	-	-	-	-	+	+	+	+	+	Unknown	Cell envelope														0.664738			1.85192	1.2881	1.2881	2.14363	0.865823	2.08526	0.664738	4.52454
BP2144		conserved hypothetical protein	+	+	+	+	+	+	-	-	-	-	-	-	Unknown	Unknown function	1.20104	0.364611	0.35036		0.905599	1	0.389547	0.35036	0.40916	0.438601	0.425981														0.252033	0.560768	0.560768	0.584777	0.919795	1.49987	0.660781	0.64111	0.623237
BP2147		exported protein	+	+	+	+	+	+	-	+	-	-	-	+	Unknown	Unknown function	1.50167	0.960148	2.17679	1.63332	7.49997	3.95965	2.42026	4.95165	4.5331	4.85928	6.0204	14.1794	1.42672				0.569078	0.640781	2.25893	1.42672		0.640781		0.712548	1.08023		0.319121	0.720781	14.898	5.4206	6.75644	5.30953	13.5879
BP2170		cytochrome C oxidase subunit	-	-	-	-	-	-	-	-	-	+	+	+	Unknown	Energy metabolism				0.432231							0.483163		1.32415			1.2881									0.285865
BP2183		conserved hypothetical protein	-	+	+	-	-	-	-	-	-	-	-	-	Cytoplasmic	Unknown function					1.81677	2.00615	0.739124	0.664771	0.776338	0.832199	0.808253	0.832199						1				1									0.58684		0.553497
BP2184	rpoD	RNA polymerase sigma factor 70	+	+	+	+	+	+	+	+	+	-	+	+	Cytoplasmic	DNA metabolism	0.613262	0.146974	0.447421	0.667028	1.92335	1.5598	2.29008	2.0597	1.60344	2.57846	1.66936	4.35682	0.948339	0.485479	0.716956	1.75633	2.75166	2.06539	1.46338	2.81202	0.632338	1.75633	1.31851	1.02584	0.101594	0.45943		0.110333	2.42383	1.02092	1.4034	1.36162	1.92686
BP2186	rpsU	30S ribosomal protein S21	-	+	-	-	+	+	-	-	-	+	-	-	Cytoplasmic	Protein synthesis		1.56275		1.63332	1.81677	2.00615		1.50167				1.87988									3.27179			2.51192	1.08023		1.12499		1.15003	1.31307	1.32563		1.25031
BP2187		transferase	+	+	+	+	+	+	+	+	+	+	+	+	Cytoplasmic	Purines, pyrimidines, nucleosides, and nucleotides	0.35036	0.778978	0.748532	1.30634	0.905599	0.468063	1.33537	0.748532	0.874156	0.937055	2.08552	0.937055	1.85727	2.00904	0.561423	1.8067	3.07233	2.58028	1.126	1.85727		1.8067	2.86927	2.86927	1.23391	0.560768		0.584777	0.57325	0.654521	0.660781	1.02868	1
BP2188	purA	adenylosuccinate synthetase	+	+	+	+	+	+	-	-	-	+	+	+	Cytoplasmic	Purines, pyrimidines, nucleosides, and nucleotides	4.74469	4.42483	2.96392	5.16066	4.06947	5.06629	3.29543	3.79228	3.92817	4.21082	3.60365	3.71041				0.279104									2.728	1.68071	2.51991	3.32171	2.90425	3.71787	2.28737	2.53857	2.15741
BP2189	hisZ	tRNA synthetase	+	+	+	+	+	+	-	-	-	-	-	-	Cytoplasmic	Purines, pyrimidines, nucleosides, and nucleotides	2.59113	2.69652	1.91922	2.8183	5.14407	1.10424	2.13388	2.96392	1.88819	3.24373	2.72768	2.02405	0.286917	0.310364								0.279104			2.728	1	1.21127	2.31551	2.576	1.16719	2.96934	1.3848	2.15741
BP2190	hflC	inner membrane-anchored protein	+	+	+	+	+	+	+	+	+	+	+	+	Cytoplasmic Membrane	Protein fate	1.07183	1.38913	1.07183	1.75859	2.71421	2.16001	2.13388	1.91922	2.24132	2.80849	1.96581	2.02405	2.06416	3.75276	2.59085	3.89778	2.56398	3.89778	2.88704	3.46925	1.3025	6.396	3.75276	3.75276	1.61384	2.51991	4.37488	2.31551	1.98437	1.41377	1.98046	1.64379	1.86793
BP2191	hflK	membrane protein	+	+	+	+	+	+	+	+	+	+	+	+	Unknown	Cell envelope	1.37301	1.65443	1.16756	0.486647	1.66112	2.42935	2.02183	1.58977	1.85657	1.71881	1.41956	2.27644	2.1232	2.65929	1.55885	2.73545	2.42935	2.06539	2.39145	2.45839	0.307706	2.39145	2.65929	2.65929	1.48166	1.3623	1.54304	1.60911	1.97797	2.25839	2.53008	2.21211	2.63518
BP2192	hflX	GTP-binding protein	-	+	+	-	-	-	+	-	-	-	-	-	Cytoplasmic Membrane	Unknown function					0.480777	0.530894		0.397391		0.239793	0.483163	0.239793	1.32415	1.43236	0.306943	0.288144			0.597786	0.29621		0.288144	0.320416
BP2193	hfq	RNA-binding regulatory protein	+	+	+	+	+	+	+	+	+	+	+	+	Cytoplasmic	Mobile and extrachromosomal element functions	6.44729	8.89397	11.1341	9.29561	2.71421	6.33867	12.3795	2.24346	3.92817	8.0711	10.391	4.21082	0.924453	2.23285	0.957951	3.37478	0.798652	0.899281		0.924453	1.3025	2.00796		1	40.8186	4.83004	65.6111	55.1189	6.54507	9.73577	7.54445	31.2235	5.3681
BP2194	his1	histidinol-phosphate aminotransferase	+	+	+	+	+	+	-	-	-	-	-	-	Cytoplasmic	Amino acid biosynthesis	0.204817	0.960148	0.92262		1.11622		0.473616	0.425973	0.776338	0.832199	0.517913	0.832199					0.273625					0.308101		0.342608	0.478206	0.319121	0.498019	0.519341	0.706573	0.806745	0.58684	0.364841
BP2195	engA	GTP-binding protein	-	+	+	-	+	+	+	+	+	+	+	+	Cytoplasmic	Unknown function					0.400191	0.683774	0.569072	0.330781	1.31461	1.13738	0.402176	0.640734	1.08893	1.17792	2.1735	4.62833	2.48743	2.4091	2.4091	2.87925	1.53425	0.769928	1.883	2.2689					0.539284	0.447544	0.621629	0.438374	1.12934
BP2196		quinoprotein	-	-	-	-	-	+	+	+	+	+	+	+	Outer membrane	Cell envelope													2.14363	1.85965	0.991238	3.51821	5.31058	3.51821	4.06884	5.44466	1.86566	3.51821	3.34245	2.81222			0.143501	0.310455	0.146695	0.167493			0.159487
BP2197		membrane protein	+	+	+	+	+	+	+	+	+	+	+	+	Unknown	Cell envelope	0.629525	0.309625	0.297523	0.323607	0.761621	0.397476	0.3308		0.347456	0.372457	0.36174		2.18567	2.36428	2.26487	0.447557	3.19224	2.8201	2.12616	1.54638	0.648234	2.12616	1.05304	3.13595	0.214025	0.471613	0.471613		0.765833	0.550461	0.555726		0.52415
BP2198	hisS	histidyl-tRNA synthetase	+	+	+	+	+	+	+	+	+	+	+	+	Cytoplasmic	Protein synthesis	0.313273	0.691811	0.313273	0.526395	0.184051	0.646553	0.538095	1.50167	0.776338	0.605856	1.28776	1.32592	0.48444	0.809555	0.243775	1	0.418517	0.728017	1.2881	0.23525	0.331455	0.471249	0.524029	0.809555	0.615977	0.234691	0.641497	0.519341	1.15003	1.11404	1.53847	0.733405	0.881869
BP2199	ispG	1-hydroxy-2-methyl-2-(E)-butenyl4-diphosphate synthase	-	-	+	-	+	+	-	+	+	-	-	-	Cytoplasmic	Biosynthesis of cofactors, prosthetic groups, and carriers	0.270337		0.131786			0.17606			0.153904	0.520773	0.160231	0.164978					0.17606	0.406662	0.198243			0.198243	0.220446	0.452208					0.100926	0.638439	0.116337	0.231541
BP2200		membrane protein	-	-	-	-	-	-	+	+	-	+	+	+	Unknown	Regulatory functions														3.34245	0.870243	0.816944		0.816944	0.816944	0.839812			0.908442	0.908442
BP2202	ndk	nucleoside diphosphate kinase	+	+	+	-	+	+	-	-	-	+	-	+	Extracellular	Unknown function	0.748532	0.778978	0.748532		2.07523	2.29155	0.832252		0.874156	0.937055	0.910092		1.15752				1					1.126				1.28503				0.654521	1.51421	0.64111	0.623237
BP2203	valS	valyl-tRNA synthetase	-	+	+	-	-	+	-	+	+	-	+	-	Cytoplasmic	Protein synthesis					0.0814103	0.27682	0.151594	0.0672904	0.241984		0.251932	0.539726	0.104057			0.2051	1.12919	0.421092	0.533352	1.04094	0.14661	0.421092	1.12601	0.593087						0.0588392			0.113522
BP2213		conserved hypothetical protein	+	+	+	+	+	+	-	-	-	-	-	+	Cytoplasmic	Unknown function	0.664771	0.691811	1.50167	4.22196	3.09144	0.888101	1.66963	5.55148	1.75369	0.832199	0.808253	1.87988	1.02799												7.40948	2.90797	0.498019	4.337	1.9569	2.23434	2.25571	2.18855	2.12754
BP2219		cell surface protein	-	-	-	+	+	-	-	-	-	-	-	-	Unknown	Cell envelope		0.229008	0.458975																							0.538173	0.164857	0.171916	0.168527	0.192419	0.19426
BP2224	bapA	autotransporter	-	-	-	-	-	-	+	+	+	+	+	+	Extracellular	Unknown function													0.738346	0.586066	1.19946	0.718242	0.815076	0.718242	0.917774	0.738346	0.763354	0.718242	0.586066	0.382324
BP2226	btrV	anti-sigma factor antagonist	-	-	+	-	+	+	-	+	+	-	+	+	Unknown	Transcription									2.9841		0.808253	0.832199						1	1	1.02799	3.27179	1	1.112	2.51192			0.498019		1.15003	1.31307	0.58684	1.28616	1.25031
BP2231	(t3ss?)	t3ss exported protein	-	+	+	-	+	+	-	+	-	-	-	-	Unknown	Hypothetical proteins					0.369236		0.33933	0.47114	0.356416		0.786245	0.185668					0.407725	0.708724	0.223105				0.510517	0.248093					0.233729	0.129687	0.269417	0.127029	0.254109
BP2233	(t3ss?)	type III secretion chaperone	-	-	+	-	+	+	-	+	+	-	+	+	Unknown	Hypothetical proteins					0.276519		0.530869		0.874156	1.70904	1.269	0.59772					1.82384	1.57006	0.343817	1.15752		2.58028	1.25211	1.25211					0.365659	1.19374	0.921372	0.195759	0.397544
BP2234	brpL	RNA polymerase sigma factor	-	+	+	-	+	+	-	+	-	-	+	+	Cytoplasmic	Transcription					1.11622		0.473616	0.92262	1.75369		0.517913	0.533257					0.569078	0.640781	0.640781	0.658717		0.640781		0.712548					0.706573	0.372473	1.92161	0.364841	0.768185
BP2235	bscC	type III secretion protein	-	-	-	-	-	-	-	+	+	-	+	+	Outer membrane	Cell envelope					0.175045					0.181125		0.181125				0.217646	1.60453	0.447557	0.94698	1.25209		1.8067	1.05304	2.00904
BP2241	bscQ	type III secretion protein	-	+	+	-	+	+	-	+	+	-	+	+	Unknown	Unknown function					0.224473	0.247873	0.206293	0.38449		0.748381	0.225587	0.23227					0.513659	0.578379	0.279104	0.924453		0.578379	0.643157	1					0.142093	0.162238		0.158914	0.154483
BP2245	bscN	ATP synthase in type III secretion system	-	-	-	-	-	-	-	-	+	-	-	-	Cytoplasmic	Unknown function																						0.364969	0.198343	0.198343
BP2248	bscJ	type III secretion protein	-	-	-	-	-	-	-	+	+	-	+	+	Outer membrane	Unknown function																0.331026	0.613167	0.690425	0.331026	0.340292		0.690425	0.368101	0.368101
BP2250	bcr4	type III secretion protein	+	+	+	-	+	+	-	+	+	+	+	+	Unknown	Unknown function		1.04068	0.458975	1.78133		2.18794	1.82092	3.27564	0.536003	2.99131	1.21584	2.05022	0.709751		0.735469		2.18794	2.46362	4.92747	1.54638	5.20616	3.59446	1.67275	1.67275		0.343845			1.25424	1.43205	2.89163	2.04658	1.36361
BP2251	bcrH2	type III secretion chaperone	-	+	+	-	+	+	+	+	+	-	+	+	Unknown	Hypothetical proteins	0.372399		0.372399		2.23355	1.06717	2.76443	2.48634	2.156	4.03021	3.02299	1.61124		0.622932	0.596738	0.560191	1.71947	1.93612	1.20164	1.99032	1.74043	1.93612	2.15296	1.33622					0.285195	0.698487	0.705168	1.58122	2.07016
BP2252	bopB	type III secretion system outer protein B	-	+	+	-	-	-	-	+	+	-	+	+	Cytoplasmic Membrane	Cell envelope					0.287633	0.317616		0.497507	0.581002	0.978104	0.28906						0.317616	2.15146	2.70833	0.769336	0.517993	2.70833	1.30696	1.82568									0.19795
BP2253	bopD	type III secretion system outer protein D	-	-	-	-	+	+	-	+	+	+	+	+	Cytoplasmic Membrane	Cell envelope								0.497507		0.297624		0.978104			0.380968		5.65588	6.36851	2.15146	4.09297		6.36851	2.39243	6.11759					0.835844	0.207886	0.439184	0.203627	0.650538
BP2255	(t3ss?)	type III secretion protein	-	-	-	-	-	-	-	-	-	-	+	+	Cytoplasmic	Hypothetical proteins								1.20104				1.50353					1.60453			0.839812		0.816944		3.34245					0.415909				1
BP2256	bsp22	type III secretion secretion tip protein	-	+	+	-	+	+	-	+	+	-	+	+	Extracellular	Hypothetical proteins					2.29173	1.0916	0.90849	1.89425	1.75369	2.37133	0.99346	2.37133					2.00615	1.22914	1.22914	1.7685		2.25893	0.868659	0.414342					0.875832	0.454078	0.218663	0.212153	1.25031
BP2257	bopN	type III secretion outer protein N, effector	-	+	+	-	+	+	-	+	+	-	+	+	Extracellular	Cell envelope						0.22655	0.389547	0.543081	0.19804	0.438601	0.206181	0.21229					0.725529	0.255095	0.816944	0.541791	1.18325	0.527039	2.00904	0.586066					0.415909	0.846034	0.309287	0.30008	0.623237
BP2258	(t3ss?)	type III secretion chaperone	-	-	-	-	-	-	-	+	-	-	-	-	Unknown	Unknown function																	0.798652	0.899281	0.899281			2.00796		1									0.497749
BP2263	bscE	type III secretion protein	-	-	+	-	+	+	-	+	+	-	+	+	Unknown	Hypothetical proteins							1.33537		1.40261	0.67986		0.67986					0.725529	0.816944	0.816944	0.839812	2.61679	4.45856	0.908442	2.00904					0.919795	1.0502	0.479416		1
BP2267	greA	transcription elongation factor	+	+	-	+	+	+	+	-	-	-	-	-	Cytoplasmic	Unknown function	0.798813	0.387546	1.84616	0.868845	0.966431	1.71947	0.888157	0.372399	1.50308	0.46619			0.575871	0.622932	0.596738		0.497506		0.560191			0.560191			0.267887	0.598437		0.29093	0.611757	1.12543	1.13619	0.318956	0.665101
BP2280		sulfurtransferase	-	-	-	-	-	-	-	-	-	+	-	+	Cytoplasmic	Central intermediary metabolism																				0.43806			0.473858
BP2282		heat shock protease	-	-	-	-	-	-	+	+	+	+	+	+	Cytoplasmic Membrane	Unknown function						0.441907					0.402176		2.47653	1.883	1.12839	1.05928	2.85708	3.21707	1.69334	2.47653	0.720696	1.69334	2.67892	0.553316	0.237949
BP2283	qor	quinone oxidoreductase	+	+	+	+	+	+	+	+	+	+	+	+	Cytoplasmic	Energy metabolism	0.38449	0.86018	0.597816	1.45186	1.95611	0.513659	1.19171	2.24346	2.24132	1.34178	1.62294	2.02405	1.27818	1.38263	0.616113	1.24337	1.10424	1.61233	0.899281			0.578379	1.79291	0.310364	0.771028	1	0.447859	0.645735	1.23823	1.9617	1.4273	2.21928	1.3462
BP2291		tartrate dehydrogenase	+	+	+	-	-	-	-	+	-	+	-	-	Cytoplasmic	Central intermediary metabolism	0.44186	0.220793	0.212164	0.230764	0.256683		0.49128	0.690537	0.24777	0.265599		0.864454		1.1551	0.339975		0.28344	0.319153	1.88221	1.48416		0.664679	0.739123				0.158944	0.165749
BP2301		amidohydrolase	+	+	+	+	+	+	-	-	-	-	-	-	Cytoplasmic	Unknown function	0.32179	0.711729	0.683911	0.169836	0.188911	0.429894	0.553151	0.156146	0.375795	0.195473	0.189849	0.195473													0.357884	0.241071	0.372711	0.121987	0.119582	0.281375	0.439184	0.133738	0.41423
BP2304		2-hydroxyacid dehydrogenase	+	+	+	+	+	+	+	+	+	+	-	-	Cytoplasmic	Energy metabolism	0.411187	0.206013		0.215317	0.2395	0.264466	0.457176	0.197961	0.231185	0.514747	0.240689		0.306124	0.687814	1.02691	0.964019	0.264466		1.33614	0.306124		0.297789	0.687814	0.687814	0.142404	0.148304		0.321232	0.151605		0.362983	0.548884	0.342359
BP2307		conserved ATP-binding protein	+	+	+	+	+	+	+	+	+	+	+	+	Unknown	Transport and binding proteins		0.257776	0.2477	0.131607	0.299676	0.508159	0.134532	0.664771	0.44421	0.310086	0.301163	0.650088	0.803035	0.414342	0.396919	1.46909	1.0916	1.22914	0.781169	0.803035		1	0.414342	0.636271	0.178184	0.0906473	0.28496	0.193512	0.397696	0.454078	0.218663	0.56937	0.432374
BP2308		conserved hypothetical protein	-	-	-	-	+	-	+	-	-	+	-	-	Cytoplasmic	Hypothetical proteins	0.397391			1.50775			0.441838	1.38622		1.07195				0.664738	0.636786	2.08526	1.14396	0.597786							1.4374		0.297709		0.655776		0.755908	0.733405
BP2309	purD	phosphoribosylamine--glycine ligase	+	+	+	+	+	+	+	+	+	+	+	+	Cytoplasmic	Purines, pyrimidines, nucleosides, and nucleotides	0.16958	0.364611	0.35036		0.657038	1	0.389547	0.35036	0.874156	0.937055	1.17639	0.937055	0.262235	0.283665	0.271737	0.527039	1		1.45547	1.49621	0.369475	2.18112	1.25211	1.61848	0.53846		0.899768	0.424273	0.740983	1.26784	0.660781	0.828699	1
BP2310	hemF	coproporphyrinogen III oxidase	+	+	+	+	+	+	-	-	-	-	-	-	Cytoplasmic	Biosynthesis of cofactors, prosthetic groups, and carriers	0.618589	0.413555	0.618589	0.672822	0.480777	0.530894	0.687776	0.397391	0.223697	0.774386	0.752104	0.239793					0.255901								0.137792	0.297709		0.149645	0.146695	0.167493	0.546072	0.164061
BP2312		conserved hypothetical protein	+	-	-	+	-	-	+	+	+	+	+	+	Cytoplasmic	Cell envelope	0.597816	0.622133	0.597816						0.698146		0.726847		2.06416	3.75276	3.59496	0.899281	0.798652	3.37478	2.00796	2.06416		0.899281	3.75276	2.23285	0.960218	0.447859	0.447859		1.02226				1.1114
BP2321		ABC transporter	-	-	+	-	+	+	+	+	-	+	+	+	Cytoplasmic Membrane	Transport and binding proteins		0.158317		0.165467		0.418517		0.313273	0.365849	0.190444	0.184965	0.392173	0.48444		0.243775	0.228845	0.418517		0.471249	1.02799			0.524029	0.524029		0.113969			0.239915	0.423182	0.276548	0.130297	0.712958
BP2323		conserved hypothetical membrane protein	-	-	-	-	-	-	-	-	-	+	-	+	Cytoplasmic Membrane	Cell envelope																	0.397476		0.447557			0.447557
BP2328	lps	transferase	-	-	-	-	-	+	-	+	-	+	+	+	Cytoplasmic	Cell envelope						0.208604				0.402835	0.189849			0.261195		0.234888	0.208604	0.234888	0.234888													0.133738	0.267926
BP2332	dnaE	DNA polymerase III alpha subunit	-	-	+	-	-	-	-	+	-	-	-	-	Cytoplasmic	DNA metabolism		0.0513313			0.059675	0.0658956			0.057603	0.124682	0.0599711	0.0617478				0.0741984	0.342383	0.149822	0.305457	0.396315		0.0741984		0.252312								0.0422463
BP2335	argA	amino-acid acetyltransferase	-	+	+	+	+	+	+	-	+	-	+	-	Cytoplasmic	Cellular processes			0.220057		0.266232	0.613167		0.718371	0.536003	0.899298	0.558039	0.27548		1.20166	0.352623	0.331026	0.293985			1.54638	1.56516		0.767752	1.20166	0.158299		0.164857	0.358566	0.168527	0.628148	0.19426	0.393107	0.598125
BP2336		conserved hypothetical protein	+	+	+	+	+	+	-	-	-	+	+	+	Cytoplasmic	Unknown function	1.50167	1.56275	1.50167	1.63332	0.804263		1.66963	2.55526	1.75369	0.832199	0.808253	0.832199		6.49305		1	2.00615					1			2.79229	4.15894	1.91429	1.99625	5.86144	2.23434	1.32563	15.2681	6.37254
BP2338		transport protein	+	+	+	+	+	+	+	+	-	+	+	+	Cytoplasmic	Unknown function	0.8171	0.257776	0.2477		0.628265	0.693756	0.90849	0.8171	0.289271	1.02289	0.301163	0.310086	1.26355	0.414342	0.832133	0.37261	2.00615	1.22914		0.38304		1.22914	0.414342		0.37356	1.12499	0.185567	0.638345	0.397696	0.714478	0.458421	0.212153	0.680328
BP2347		polyamine transport ATP-binding protein	-	-	-	-	-	-	+	-	-	-	-	-	Cytoplasmic Membrane	Transport and binding proteins			0.22856									0.286124	0.353441	0.382324	0.366248	1.126	0.305344	0.343817					0.382324
BP2348		polyamine transport protein	+	+	+	+	+	+	-	-	-	+	-	-	Periplasmic	Transport and binding proteins	1.63774	1.35888	1.30577	1.42025	1.57976	1.33595	0.798718	1	1.52491	1.63464	0.873422				0.352623										0.93931	1.49695	2.1084	1.56104	1.82995	2.08939	1.44575	1.40271	1.36361
BP2350		globin-like protein	-	-	-	-	-	-	-	-	-	+	-	-	Cytoplasmic	Unknown function																0.527039
BP2352		periplasmic substrate-binding transport protein	+	-	-	+	-	-	-	-	-	-	-	-	Periplasmic	Transport and binding proteins	1.89425	1.19015	1.14363	1.2439																					1.36264	0.856761	1.12499	0.638345
BP2358	gltA	citrate synthase	+	+	+	+	+	+	+	+	+	+	+	+	Cytoplasmic	Energy metabolism	3.71875	5.77729	3.32927	7.24326	4.49907	6.11408	3.29543	3.71875	5.89572	5.72923	5.56438	3.28138	1.49621	1.61848	1.19946	3.94303	2.66946	3.94303	2.58028	3.08994	1.63088	3.00581	3.34245	4.95792	4.79049	6.45111	5.44552	6.18623	4.66219	6.35594	6.99026	5.21409	3.44198
BP2360	sdhB	succinate dehydrogenase iron-sulfur protein	+	+	+	+	+	+	+	+	+	+	+	+	Cytoplasmic Membrane	Unknown function	2.96392	5.00434	4.13396	3.22377	5.0014	3.95965	2.73281	3.5209	4.1118	5.17513	5.84665	4.40766	5.44466	2.00904	6.62432	3.69737	2.11147	1.2881	1.2881	2.44406	1.18325	1.2881	1.43236	3.34245	2.53277	2.63771	1.84136	1.92019	4.8776	3.61476	4.24502	5.45499	3.44198
BP2361	sdhA	succinate dehydrogenase flavoprotein subunit	+	+	+	+	+	+	+	+	+	+	+	+	Cytoplasmic Membrane	Energy metabolism	2.73302	3.08448	3.45634	2.50135	4.49907	3.95965	1.90715	2.73302	4.03641	3.14437	3.05389	2.38086	1.3809	1.49374	1.19946	2.31135	1.82384	1.126	1.34329	1.85727	1.63088	1.34329	2.28365	1.49374	1.80685	1.4248	1.8817	1.06654	2.64698	1.83324	1.85078	3.18507	2.66843
BP2365	mdH	malate dehydrogenase	+	+	+	+	+	+	+	+	+	+	+	+	Cytoplasmic	Unknown function	16.5076	10.0407	11.6046	9.54298	6.35827	5.57834	6.51395	12.6974	6.84192	8.14756	5.70894	9.02359	3.22227	1.48579	2.80549	4.25508	0.856146	1.73695		0.306124	0.431312	0.618538	0.331141	1.93149	12.9328	11.3438	8.69371	15.2829	10.6254	6.96194	12.2479	7.51465	8.03324
BP2373		conserved hypothetical protein	+	+	-	-	-	-	-	-	-	-	-	-	Cytoplasmic	Unknown function	0.160381	0.166905	0.330781		0.194035	0.214261	0.17832			0.200775		0.414091													0.115371	0.247808					0.14158
BP2377		AMP-binding protein	-	-	-	-	-	-	-	+	-	-	-	-	Cytoplasmic	Fatty acid and phospholipid metabolism								0.152129				0.190444				0.228845	0.418517		0.228845	0.48444		0.228845		0.254475
BP2378		transferase	+	+	+	+	+	+	-	-	-	+	-	-	Cytoplasmic	Central intermediary metabolism	0.856291	0.891121	1.99817	0.931363	1.03597	2.66946	0.952064	0.856291	1		1.04111	2.50143													1.4374	2.63771	1.49695		0.655776	0.748746	3.10814	3.01561	1.6637
BP2385	ftsB	conserved inner membrane protein	-	-	-	-	-	-	-	-	-	+	-	-	Cytoplasmic Membrane	Unknown function													2.32216
BP2386	eno	enolase	+	+	+	+	+	+	+	+	-	+	+	+	Cytoplasmic	Energy metabolism	9.11122	5.77729	5.55148	4.13747	5.5953	3.66709	2.70467	5.55148	4.90718	5.26028	2.95763	3.43626	0.511515	0.268279	0.53005	0.769928	0.214261	0.497587	0.497587	0.511515			0.553316	0.268279	10.9925	14.1136	9.92185	11.1183	8.76067	6.26951	6.32948	6.14105	6.47631
BP2389	pyrG	CTP synthase	+	+	+	+	+	+	+	+	+	+	+	+	Cytoplasmic	Purines, pyrimidines, nucleosides, and nucleotides	0.447421	0.820287	0.972814	0.667028	1.17694	0.819287	1.29814	1.37301	1.3635	1.21783	1.9329	1.46161	0.448803	0.485479	0.226308	0.673046	2.75166	0.673046	2.39145	2.1232	0.974828	1.46338	1.31851	1.02584	0.699799	0.45943	0.590506	0.615788	0.745013	1.02092	0.858771	0.675108	1.32366
BP2395		binding-protein-dependent transport permease	-	-	-	-	-	-	-	-	-	+	-	-	Cytoplasmic Membrane	Cell envelope																		0.497587
BP2396		binding-protein-dependent transport periplasmic protein	+	+	+	+	+	+	+	+	+	+	+	+	Periplasmic	Unknown function	0.877322	1.09301	1.42271	0.604534	1.72124	1.90066	1.16776	1.23194	1.22655	1.09828	1.97337	1.09828	3.17695	1.46754	1.97407	1.85317	3.38025	1.57992	1.85317	1.90504	0.885632	2.75803	1.46754	1.75687	0.631106	0.416386	0.53387	0.556727	1.08955	1.41921	0.927161	1.21853	2.31981
BP2398		L-asparaginase	-	-	-	-	+	+	-	-	-	-	+	-	Periplasmic	Energy metabolism	0.220057	0.229008			0.555284	0.293985			0.256988		0.558039														0.158299		0.164857		0.168527	0.192419	0.19426	0.188476	0.183222
BP2403		electron transfer flavoprotein-ubiquinone oxidoreductase	+	+	+	+	-	-	+	+	+	+	+	+	Cytoplasmic	Energy metabolism	0.436434	0.454186	0.436434	0.150028	0.166878	0.378448	0.314964		0.161084	0.354626	0.167706		2.72997	2.95307	2.8289	2.32333	0.798652	0.899281	0.656518	1.46451	0.617202	0.656518	0.230731	0.473858	0.313951	0.212222	0.326958	0.221308		0.120611	0.250071
BP2409		acetyl-coenzyme A synthetase	+	+	+	+	+	+	+	+	+	+	-	-	Cytoplasmic	Central intermediary metabolism	1.50167	2.41926	1.89425	1.06223	0.804263	0.693756	1.08584	0.664771	1.33557	0.650088	0.99346	0.476173	1.02799	0.636271		0.781169	0.508159	0.572186	0.781169	0.803035	0.263629	0.572186	0.202402	0.202402	1.5139	0.612137	0.731633	1.17315	1.00977	0.714478	1.16396	0.444774	1.09782
BP2411		conserved hypothetical protein	+	+	+	+	+	+	-	-	-	+	-	-	Unknown	DNA metabolism	2.55526	4.03954	5.55148	4.22196	9.25968	0.888101	2.84106	3.88165	4.5331	0.832199	4.71946	0.832199	1.02799			1									1.83814	2.90797	1.91429	1.99625	4.25151	1.31307	2.25571	1.28616	3.23191
BP2416	cysB	LysR-family transcriptional regulator	-	-	-	-	-	-	-	-	-	+	-	+	Cytoplasmic	Regulatory functions								0.258525								0.388893														0.226056
BP2420		integral membrane protein	-	-	-	-	-	-	-	-	-	+	+	+	Cytoplasmic Membrane	Cell envelope															0.328202	0.308101	0.273625						0.342608	0.342608
BP2421	pepA	cytosol aminopeptidase	+	+	+	+	+	+	+	+	+	+	+	+	Cytoplasmic	Unknown function	0.877322	0.423017	0.555806	0.775103	2.21819	1.17206	1.16776	1.62305	1.22655	1.31481	0.494217	1.54221	0.408708	0.442108	0.423518	0.397579	0.952033	0.397579	0.397579	0.628579	0.280872	0.836086	0.442108	0.679946	0.512632	0.78683	0.53387	0.820518	2.78287	1.99933	2.23361	2.38634	1.90377
BP2423		hypothetical protein	-	-	-	-	-	-	+	+	+	+	+	+	Unknown	Hypothetical proteins														2.51192	1.06524	1	2.00615	2.25893	2.25893			1	2.51192	1.112
BP2424		integral membrane protein	-	-	-	-	-	-	-	+	-	-	-	-	Cytoplasmic Membrane	Cell envelope													1.15752					1.126	1.126	1.15752				1.25211
BP2432	lep	signal peptidase I	-	-	-	-	-	-	+	+	+	+	+	+	Cytoplasmic Membrane	Unknown function													0.594569		0.616113	1.24337	0.798652	0.578379	0.279104	0.594569		0.578379	0.643157	0.310364
BP2433	lepA	GTP-binding protein	-	+	+	-	-	+	-	+	+	-	-	-	Cytoplasmic Membrane	Unknown function		0.257776			0.299676	0.161648		0.2477	0.289271	0.650088	0.147115	0.476173	0.187111			0.37261	0.508159	0.572186	0.781169	0.38304		0.572186	0.202402	0.202402						0.216591		0.212153	0.316703
BP2434	mucD	serine protease	+	+	+	+	+	+	+	+	+	+	+	+	Periplasmic	Protein fate	1.99817	1.78507	1.20104	1.86568	2.07523	1.60453	5.08846	2.62121	3.06112	2.87894	2.42945	2.87894	2.24218	3.34245	1.55042	3.00581	3.5018	3.00581	3.94303	1.49621	2.10807	3.45944	2.86927	2.00904	1.23391	0.724849	1.28503	1.34005	2.26987	1.26784	1.76393	2.53857	2.18245
BP2435	mucB	sigma factor regulatory protein	+	+	+	+	-	-	-	-	-	-	-	-	Periplasmic	Regulatory functions	0.826559	0.400129	0.597816	0.201807	0.465169	0.247873	0.66468	0.38449	0.449018	0.748381	0.467477	0.23227				0.279104									0.13347	0.288043	0.138999	0.300376	0.142093	0.162238			0.154483
BP2436		membrane protein	-	-	-	-	-	-	+	-	-	+	+	+	Unknown	Cell envelope													0.658717		0.682586	0.640781
BP2437	sigE	RNA polymerase sigma factor	+	+	+	+	-	-	-	+	-	+	-	-	Cytoplasmic	Unknown function	0.425973	0.960148	0.92262	0.463318	0.515356	0.569078	1.02581	0.425973	0.497462	0.533257	0.517913		0.658717				0.569078	0.640781	0.640781			0.640781	0.712548		0.306425		0.319121	0.332784		0.372473	0.376036
BP2439	fabF	3-oxoacyl-[acyl-carrier-protein] synthase II	+	+	+	+	+	+	+	+	+	+	+	+	Cytoplasmic Membrane	Unknown function	1.28708	1.92126	2.15542	2.00802	2.23355	2.08028	1.73132	1.55716	1.81849	1.61124	2.24463	1.61124	0.575871	1.33622	1.28003	2.3424	1.38228	1.20164	0.270614	0.575871	1.26018	1.55645	0.967503	1.73077	2.60756	2.12795	2.12795	2.51508	1.41385	2.17407	3.19991	3.10465	1.53714
BP2440	acpP	acyl carrier protein	+	+	+	+	+	+	+	+	+	+	+	+	Cytoplasmic	Fatty acid and phospholipid metabolism	14.9242	5.77729	14.9242	38.196	6.71638	7.4165	6.1724	9.3495	10.9186	6.94967	28.0941	3.71041	35.732	38.652	8.89579	14.0642	7.4165	1.8067	1.8067	1.85727	12.0954	4.45856	9.28627	2.00904	25.2617	4.15894	11.1806	11.6593	7.16016	8.17527	4.90068	2.53857	7.78451
BP2441	fabG	3-oxoacyl-[acyl-carrier protein] reductase	-	+	+	+	+	+	+	+	+	+	+	+	Cytoplasmic	Fatty acid and phospholipid metabolism	1.12569	0.732823			0.851941	0.940749	1.78062	1.12569		2.00485	1.94716	0.414091	1.08893	0.553316	0.53005	1.69334	0.940749	1.05928	1.05928	1.74074	1.53425	3.21707	2.67892	1.17792	0.506555	0.527542	0.247808	0.550128	1.22648	1.40036	0.621629	1.37167	1.33343
BP2442	fabD	malonyl CoA-acyl carrier protein transacylase	-	-	-	-	-	+	-	-	-	-	-	-	Unknown	Fatty acid and phospholipid metabolism				0.463318	0.515356																					0.319121					0.376036	0.790215
BP2443	fabH	3-oxoacyl-[acyl-carrier-protein] synthase III	+	+	+	+	+	+	-	-	-	+	+	+	Unknown	Energy metabolism	0.959764	1.63053	1.25124	0.751077	0.835435	1.2822	1.74204	0.44186	1.46123	1.20149	0.83958	0.265599		0.354898		0.319153				0.328086	0.462255				1.37285	0.719015	1.17378	0.977509	0.735019	0.839224	0.847251	1.34195	1.0418
BP2447	maf	conserved hypothetical protein	+	+	+	+	+	+	+	+	-	+	+	+	Cytoplasmic	Cellular processes	0.748532	1.24989	0.748532	0.814156	0.905599	1	1.33537	0.748532	0.40916	0.438601	0.425981	1.50353	0.541791	0.586066		0.527039	1.60453	0.527039	0.527039	1.15752		0.527039		0.586066	0.863973	0.262475	0.560768	0.584777	0.919795		1.06024	0.30008
BP2452		conserved hypothetical protein	+	+	+	-	+	+	+	+	+	+	+	+	Cytoplasmic	Unknown function	0.330781		0.70418	0.359781	0.400191	0.441907	1.25159	0.330781	1.31461	0.881533	1.36865	0.414091	0.511515	0.553316	0.53005	1.69334	1.50386	1.05928	1.05928	2.47653	1.53425	3.21707	1.17792	1.17792			0.247808	0.258417	0.539284	0.289238		0.283311	1.33343
BP2454		oxidoreductase	+	+	+	+	+	+	+	+	-	+	+	+	Unknown	Fatty acid and phospholipid metabolism	3.71875	3.08448	2.29973	2.50135	0.905599	3.95965	1.33537	1.20104	2.00317	4.65535	2.7961	2.14731	0.541791		0.561423	2.58028	1	0.527039	0.527039			0.527039		0.586066	1.23391	1.72286	2.22045	1.34005	1.31363	0.306357	0.309287	1.46913	0.291714
BP2469		hypothetical protein	+	+	-	-	-	-	-	-	-	-	-	-	Unknown	Unknown function	0.543081	0.565171	0.543081	1.30634	0.657038	0.725529	0.603823							0.908442						0.839812							0.406854			0.474874		0.465144	0.452176
BP2470		seryl-tRNA synthetase	+	+	+	+	+	+	-	+	-	+	-	+	Cytoplasmic	Protein synthesis	1.41341	0.655131	0.809686	0.880672	0.761621	0.397476	0.3308	0.629525	0.536003	0.574571	0.175913	0.574571			0.231846	0.447557	0.397476	0.217646		0.223738			0.242022	0.242022	0.719355	0.749158	0.222892	0.938291	0.482111	0.260156	0.714767	0.393107	0.382148
BP2471		conserved hypothetical protein	-	-	-	-	-	-	+	+	-	-	-	-	Cytoplasmic	Energy metabolism												0.181125	0.223738	0.242022		0.447557	0.193292	0.217646	0.447557			0.217646								0.126513
BP2472	lolA	exported protein	+	+	-	+	+	+	-	-	-	+	-	-	Periplasmic	Protein fate	2.70485	1.44261	2.70485	2.94198	1.6771	0.530894	0.952064		1.61887			0.497477													1.4374	1.49695	1.49695	1.56104	1.06161	0.748746	2.38776	2.31667	0.712958
BP2473	ftsK	cell division protein	-	+	+	-	+	-	+	+	+	-	-	-	Cytoplasmic Membrane	Cell envelope	0.118572	0.123395			0.143453	0.324129	0.131834	0.118572	0.138472	0.303727	0.452776	0.303727	0.183359	0.198343		0.178366	0.158407	0.178366	0.364969	0.785825		0.764428	0.198343	0.405845	0.0852957	0.0888295				0.103681	0.104672	0.207802	0.0987249
BP2474	trxB	thioredoxin reductase	+	+	+	+	+	+	-	-	-	+	-	-	Unknown	Energy metabolism	2.6468	3.80596	1.80042	2.39819	4.4246	2.94561	1.5902	2.20488	2.10258	1.79045	3.21808	3.31342	1.20822				0.664644	0.357635				0.357635			5.77084	1.98287	3.17164	2.85712	2.8008	6.22992	5.56437	4.16544	1.83581
BP2488	icd	isocitrate dehydrogenase [NADP]	+	+	+	+	+	+	+	+	+	+	+	+	Cytoplasmic	Energy metabolism	7.79731	3.50048	5.27312	4.62465	4.58803	3.46162	2.13388	11.1341	4.42873	2.80849	2.72768	3.71041	1.27818	1	2.13896	4.45856	1.43191	1.61233	2.00796	2.96785	3.52271	2.00796	1	3.21039	7.34512	2.84102	6.40256	5.03684	10.9702	5.63756	3.75343	2.88094	5.3681
BP2489		conserved hypothetical protein	+	-	-	-	-	-	-	-	-	-	-	-	Cytoplasmic	Hypothetical proteins	0.664771	0.691811		0.723052																							0.498019
BP2490		cytochrome	+	+	-	+	+	+	-	-	-	-	-	-	Periplasmic	Energy metabolism	1.33483	0.622133	1.33483	1.45186	0.723259		0.66468	2.24346																	0.430042	0.447859	1	0.467034	1.71812	1.16719	2.96934	1.9215	0.497749
BP2493		ATP-binding protein	-	-	-	-	-	+	+	+	+	+	+	-	Cytoplasmic	Energy metabolism			0.19155					0.19155	0.464084	0.774386			0.29621	0.664738	0.306943	0.597786	0.826404	1.2881	0.597786	0.29621		0.597786	0.320416	0.320416		0.143501							0.330873
BP2496	arsS	arsR-family transcriptional regulator	-	-	-	-	-	-	+	-	-	-	-	-	Cytoplasmic	Hypothetical proteins													1.54638	1.67275	1.60242	1.50428
BP2498	dnaJ	molecular chaperone	+	+	+	+	+	+	+	+	+	+	+	+	Cytoplasmic	Energy metabolism	0.458975	0.229008		0.239349	0.86911	0.959707	0.244669		1.16783	0.899298		0.27548	2.01922	1.67275	0.735469	1.96424	1.33595	1.96424	1.96424	0.709751	1.56516	1.50428	1.20166	0.767752		0.538173	0.343845	0.561215	1.25424	0.874407	0.405169	0.393107	0.382148
BP2499	dnaK	molecular chaperone	+	+	+	+	+	+	+	+	+	+	+	+	Cytoplasmic	Energy metabolism	11.4074	7.60165	7.74287	9.43969	13.8011	10.9557	10.7846	14.0597	10.1353	10.2661	10.552	10.8646	3.01368	2.93877	2.8152	4.57993	2.60357	1.37269	2.93161	3.32378	3.04367	2.36623	2.05485	1.7849	23.1863	15.71	23.0385	25.1808	24.6844	32.42	29.8176	30.3121	26.8368
BP2501		GrpE chaperone	+	+	+	+	+	+	+	+	+	+	+	+	Cytoplasmic	Protein fate	5.55148	1.78507	2.96392	2.50135	1.45306	1.60453	2.55695	4.57659	1.40261	1.50353	0.425981	2.14731	1.85727	2.00904	0.561423	0.527039	1.60453	1.126	1.126	1.15752	3.73724	1.126	1.25211		3.29219	3.42859	4.15894	3.57538	3.5049	4.85425	5.87874	5.70373	3.81052
BP2504	hrcA	heat-inducible transcription repressor	-	-	-	-	-	-	+	+	+	+	+	-	Cytoplasmic	Regulatory functions								0.185541					1.27818	1.38263	0.957951	1.24337	0.247873	0.279104	0.279104	0.594569		0.899281	0.310364	0.643157
BP2505	ppnK	inorganic polyphosphate/ATP-NAD kinase	+	+	+	+	+	+	-	-	-	-	-	-	Cytoplasmic	Energy metabolism	0.22856	0.496887	0.22856	0.519326	0.276519	0.305344	0.530869	0.22856	0.266918	0.286124	0.277891	0.59772		0.382324		0.718242									0.750811	1.57065	0.781917	1.06654	0.57325	0.4175	0.660781	0.195759	0.190302
BP2506		DNA repair protein	+	+	-	-	-	+	-	+	+	+	-	+	Cytoplasmic	DNA metabolism	0.105838	0.110143	0.105838	0.115116	0.128046		0.117675	0.216038			0.128681	0.132494	0.163666			0.324981	0.288616	0.159209	0.324981	0.334078		0.324981	0.17704	0.17704					0.0810539	0.0925451			0.0881217
BP2507	fur	ferric ion uptake regulator	+	+	+	+	+	+	+	+	-	+	+	-	Cytoplasmic	Regulatory functions	1.20104	1.24989	1.99817	2.17335	0.657038	1.60453	3.29543	0.543081	1.40261	2.50143	0.660298	1.50353	1.85727	0.908442	0.870243	1.8067	0.725529	0.816944	0.816944			0.816944			0.863973	0.406854	1.49695	2.31551	1.53027	1.0502	0.479416	0.465144	0.452176
BP2508	omlA	outer membrane lipoprotein	-	-	-	+	+	+	+	+	+	+	+	+	Outer membrane	Cell envelope													1.85727	3.84689	1.92457	1.126	2.29155	2.58028	1.8067	3.55627	0.763354	1.126	1.25211	2.00904	0.252033	0.262475	0.560768	0.273713	0.57325	0.306357	0.309287		0.291714
BP2509	dapB	dihydrodipicolinate reductase	+	+	-	+	+	+	-	-	-	-	-	-	Cytoplasmic	Amino acid biosynthesis	1.87472	0.655131	1.41341	0.323607	0.761621	0.841013	1.11185	0.629525	1.65062			1.25186													0.452852	0.749158	0.222892	1.1042	0.482111	0.874407	0.555726	0.539182	0.247722
BP2531	ecnB	entericidin B-like bacteriolytic toxin	-	-	-	-	-	-	-	-	-	-	-	+	Unknown	Unknown function															3.20191
BP2532		conserved hypothetical protein	+	+	+	+	+	+	+	-	+	+	+	+	Cytoplasmic	Unknown function	2.55526	1.56275	1.99817	2.77928	1.81677	3.4137	2.22166	0.664771	1.23691	3.98131	3.10678	0.392173	1.02799	0.524029	0.501994	1		0.471249	0.471249			1	0.524029	0.524029	1.83814	1.91429	1.49695	0.827449	1.15003	0.926135	0.58684	0.907159	1.25031
BP2533	ppa	inorganic pyrophosphatase	+	+	+	+	+	+	+	+	+	+	+	+	Cytoplasmic	Central intermediary metabolism	6.12037	9.18233	7.38051	3.50163	3.89492	5.42227	5.5813	5.01985	7.14753	6.28414	8.9735	5.08097	2.85488	1.33622	1.28003	0.560191	1.06717	2.77714	1.20164	1.23527	1.74043	1.93612	0.622932	1.33622	6.34718	6.61014	3.76066	3.92167	5.65224	4.38939	6.51529	4.29945	5.09589
BP2534		exported protein	+	+	+	+	+	+	+	+	+	+	+	+	Cytoplasmic Membrane	Cell envelope	0.258525	0.131294	0.397391	0.28119	0.312772	0.168547		0.258525	0.464084	0.323636	0.660298	0.323636	0.195096	0.211039	0.202165	0.388893	1.14396	1.04687	0.816944	0.399778	0.274879	0.597786	0.432448	0.664738	0.0907556	0.521362	0.193676	0.310455	0.197987	0.608526	0.228218	0.465144	0.330873
BP2535		exported protein	+	+	+	+	+	+	+	+	+	+	+	+	Cytoplasmic Membrane	Biosynthesis of cofactors, prosthetic groups, and carriers	0.483965	0.503651	0.856291	0.723052	0.379009	0.418517	0.348312	0.313273	1	0.832199	0.380889	0.832199	3.08994	4.78207	7.48098	5.2964	4.70374	5.2964	3.84382	5.44466	2.30766	4.30042	4.27432	3.34245	0.478206	0.362566	0.234691	0.244739	0.370636	0.273928	0.134295	0.268315	0.402955
BP2537	hemC	porphobilinogen deaminase	+	+	+	+	+	+	-	-	-	+	+	+	Cytoplasmic	Biosynthesis of cofactors, prosthetic groups, and carriers	1.7153	1.78507	2.51176	2.28036	1.65167	1.82384	0.832252	2.51176	2.00317	2.14731	0.580521	2.14731				0.343817								0.382324	2.48633	1.8817	2.58934	2.31551	1.60561	1.83324	2.61646	1.79568	3.32428
BP2540	sucD	succinyl-CoA synthetase, alpha chain	+	+	+	+	+	+	+	+	+	+	+	+	Cytoplasmic	Unknown function	7.86039	10.5857	11.5134	8.54952	5.34675	11.9679	4.17366	5.96823	13.4457	5.53247	2.57014	2.088	0.880108	0.952031	1.44122	1.35295	2.82404	0.856144	0.406662	1.95532	2.75493	0.856144		0.952031	16.622	13.8206	19.3359	22.4981	11.2078	8.89446	14.5181	19.7908	8.46933
BP2541	sucC	Succinyl-CoA synthetase, beta chain	+	+	+	+	+	+	+	+	+	+	+	+	Cytoplasmic	Unknown function	8.66629	9.01879	5.79473	6.85592	10.4848	9.14164	7.0083	8.66629	7.36117	6.08827	9.01557	6.65402	4.09297	4.42745	5.28851	4.45856	2.40527	4.45856	4.45856	5.10358	5.11545	3.53184	3.9274	4.42745	12.7371	10.07	11.5732	9.78411	15.5061	9.48129	12.7255	6.35097	12.0025
BP2543	metE	5-methyltetrahydropteroyltriglutamate--homocyst eine methyltransferase	+	+	+	+	+	+	+	+	+	+	+	+	Cytoplasmic	Amino acid biosynthesis	5.68809	4.36053	3.34569	3.85726	4.54149	5.9041	4.41216	4.41941	5.43798	6.13615	5.66154	5.53247	0.566956	0.779834	0.283951	0.551518	4.21041	2.72521	2.94875	2.8015	0.386081	4.74091	0.779834	2.33261	4.71706	4.68814	3.86197	4.23205	5.75764	4.73678	5.52427	4.63973	4.96922
BP2546	recA	RecA protein	+	+	+	+	+	+	+	+	+	+	+	+	Cytoplasmic	DNA metabolism	0.560181	0.804296	0.560181	0.189892	0.935032	0.233238	1.66963	0.772859	1.45113	1.55554	0.939671	1.55554	4.21632	1.67275	1.99114	0.842667	4.63713	4.10151	5.2214	3.20702	1.68388	4.10151	4.56088	1.67275	0.259719	0.578994	0.578994	0.603783	1.82995	2.08939	2.40693	1.28616	2.56991
BP2561	rdgC	conserved hypothetical protein	+	+	+	-	-	+	+	+	+	-	-	-	Cytoplasmic	Unknown function	0.748532	0.496887	0.22856	0.519326	0.276519	0.305344	0.254123	0.22856		0.286124	0.580521	0.59772	0.353441	0.382324	0.765101	0.343817	0.305344	0.718242	1.126	0.738346		1.126	0.382324	0.798684			0.171227	0.373012		0.4175		0.408945	0.190302
BP2562	pyrB	aspartate transcarbamoylase	+	+	+	+	+	+	+	+	+	+	+	+	Cytoplasmic	Energy metabolism	1.58977	1.65443	1.16756	0.667028	2.79984	1.05303	0.876386	0.447421	1.13608	0.560108	0.958354	0.560108	0.448803	0.485479	0.226308	1.18571	1.05303	0.436582	0.436582	0.691885	0.307706	0.212448		0.485479	0.699799	0.728791	0.874684	1.07264	0.894153	0.391228	0.695822	0.833205	0.51061
BP2564		lipoprotein	-	-	-	-	-	-	+	+	+	+	+	+	Unknown	Cell envelope													2.32216	1.112	4.09459	3.84382	0.888101	2.25893		11.8355		3.84382	6.49305	1.112
BP2569		lipoprotein	-	-	-	-	-	-	+	-	-	+	+	+	Unknown	Cell envelope													0.614519	1.43236	2.2213	0.597786
BP2571		transcriptional regulatory protein	-	+	+	-	-	-	+	-	-	-	-	-	Unknown	Regulatory functions				0.463318	1.11622	0.569078		0.92262	1.07746	0.533257		1.87988	1.42672	1.54332	0.682586											0.319121		0.332784			0.376036		0.35467
BP2572	ihfA	integration host factor alpha-subunit	-	+	-	-	+	+	+	-	-	+	+	+	Cytoplasmic	DNA metabolism	0.543081		1.20104			0.725529	0.603823	0.543081	0.634225	0.67986			0.839812		1.92457	0.816944						0.816944					0.899768		0.415909	0.474874	0.479416	0.465144	0.452176
BP2573	pheT	phenylalanyl-tRNA synthetase beta chain	-	+	+	-	-	+	+	+	+	-	-	-	Cytoplasmic	Protein synthesis		0.0821884		0.0858999	0.400191	0.32636	0.0878092	0.078976	0.187298	0.0988668	0.402176	0.200775	0.511515	0.408639	0.256998	0.367481	0.561009	0.497587	0.769928	0.79148	0.914936	0.912413	0.702444	0.268279	0.0568118			0.125295	0.122825				0.0657564
BP2574	pheS	phenylalanyl-tRNA synthetase alpha chain	+	+	+	-	-	-	+	+	+	+	+	+	Cytoplasmic	Protein synthesis		0.206013	0.197961	0.215317	0.2395	0.549324	0.71253	0.640852		0.247819	1.07994	0.802256	1.78557	1.07199	0.317217	1.33614	2.33896	0.618538	1.33614	2.22937	0.89588	1.33614	1.07199	0.687814		0.148304		0.154654	0.151605	0.173099			0.342359
BP2575	rplT	50s ribosomal protein	+	+	+	+	+	+	+	+	-	+	+	-	Cytoplasmic	Protein synthesis	8.25931	8.59526	3.5209	12.9109	14.3611	2.66946	13.1979	16.6855	2.33352	4.40766	10.042	10.3395	3.08994	5.8896	1.37214	1.2881	1.14396	1.2881		3.08994	7.67122	1.2881			2.53277	6.18753	4.15894	4.337	2.69642	7.222	7.29107	1.71142	4.62223
BP2578	dnaS	deoxyuridine 5'-triphosphate nucleotidohydrolase	+	+	+	+	+	+	+	-	-	+	+	+	Unknown	Purines, pyrimidines, nucleosides, and nucleotides	1.99817	3.08448	4.13396	2.17335	2.41746	1.60453	2.22166	5.55148	6.48317	3.71041	5.02622	3.71041	0.839812		0.870243	0.816944	0.725529			3.08994		0.816944		0.908442	0.863973	4.15894	2.22045	1.56104	2.26987	3.61476	6.41673	3.54069	2.4678
BP2581		hypothetical protein	+	+	+	+	-	-	+	+	-	+	+	-	Unknown	Hypothetical proteins	1.7153	0.778978	1.7153		2.07523	1	1.90715	1.7153	0.874156	2.14731	0.910092	2.14731	1.15752	4.95792	1.19946	1.126	2.29155	2.58028	1.126	2.65251			2.86927	2.86927	1.23391	0.560768	0.560768	0.584777		0.654521	0.660781
BP2616		ABC transport protein, periplasmic component	+	+	+	+	+	+	-	-	-	-	-	-	Periplasmic	Transport and binding proteins	0.748532	0.496887	0.477466	0.248598	0.577655	0.305344	0.530869	1.04373	0.874156		0.277891	0.937055			0.366248			0.343817	0.343817					0.382324	1.80685	0.357698	0.560768	0.584777	0.57325	0.4175	0.921372	0.64111	0.623237
BP2624	guaA	GMP synthase [glutamine-hydrolyzing]	+	+	+	+	+	+	+	+	+	-	+	+	Cytoplasmic	Energy metabolism	1.11692	0.993093	1.11692	1.03794	1.35129	0.868649	1.83602	1.84616	0.759335	1	1.56488	1.61124	0.785825	0.405845	0.596738	0.978098	0.868649	0.560191	0.764428	0.575871	0.258342	0.364969	0.622932	1.08764	0.803463	1.09758	0.598437	0.745512	1.41385	1.28109	1.45774	0.684175	0.929963
BP2625	guaB	inosine-5'-monophosphate dehydrogenase	+	+	+	+	+	+	-	-	-	+	-	-	Cytoplasmic	Purines, pyrimidines, nucleosides, and nucleotides	3.6572	3.25694	3.38758	0.692056	2.41746	1.67939	2.00179	2.6468	3.36671	2.25387	2.18901	2.50143		0.39769	0.186267				0.174859		0.253263				3.26697	4.43432	4.15894	4.62417	3.47805	2.96212	3.47725	2.90143	3.78133
BP2636		exported protein	-	-	-	-	-	-	-	-	-	+	+	+	Cytoplasmic Membrane	Unknown function																0.640781	0.569078
BP2644		glycerol-3-phosphate dehydrogenase	-	-	-	-	-	-	+	+	+	+	+	+	Cytoplasmic	Energy metabolism					0.149447								0.821013	0.423202	0.405407	1.50428	0.908439	0.380577	0.185819	0.19102		0.185819	0.423202	0.20663
BP2652		exported protein	+	+	+	+	+	+	+	+	-	-	+	+	Unknown	Energy metabolism	4.74469	0.622133	1.33483	2.44015	2.71421	6.33867	0.66468	3.36366	2.61997	2.80849	0.726847	4.21082	2.06416		0.957951	2.00796	0.798652	0.899281		0.924453		2.00796		2.23285	2.41966	1.68071	1.68071	1.75266	1.71812	1.9617	1.98046	2.88094	1.86793
BP2667	fhaS	adhesin	-	+	+	-	+	+	-	+	+	-	+	+	Extracellular	Cellular processes					0.262569	0.215234	0.118204	0.217029	0.286605	0.23651	0.162402	0.271689				0.0791513	0.28994	0.242353	0.20093	0.206554	0.114641	0.159925	0.269497	0.363036					0.166208	0.189772	0.16678	0.114404	0.134142
BP2668	purL	phosphoribosylformylglycinamidine synthase	-	+	+	-	+	+	+	+	+	-	-	-	Cytoplasmic	Purines, pyrimidines, nucleosides, and nucleotides		0.0522023	0.101304		0.0606877	0.135337	0.170608	0.153445	0.304574	0.192092	0.186564	0.192092	0.156655	0.0839087	0.0803804	0.152389	0.422242	0.0754575	0.560191	0.575871		0.152389	0.256676	0.169457				0.161407	0.0384157	0.0885809		0.0867659	0.084347
BP2677	paaG	enoyl-CoA hydratase	+	-	-	-	-	-	-	-	-	-	-	-	Cytoplasmic	Central intermediary metabolism	0.56914	0.59229	0.270337	0.294038				0.270337	0.315707
BP2692		ABC-transport protein, solute-binding component	+	-	-	+	-	-	-	-	-	-	-	-	Periplasmic	Transport and binding proteins	1.20104	0.477644	0.458975	0.499214	0.175045		0.160867				0.175913														0.10408		0.222892	0.113033
BP2693		gamma-glutamyltranspeptidase	+	+	+	+	+	+	-	-	-	-	-	-	Periplasmic	Biosynthesis of cofactors, prosthetic groups, and carriers	0.679996	0.55252	0.530924	0.577471	0.822682	0.709288		0.679996	0.295457	0.154638		0.486592	0.19102												0.842825	1.61964	1.15377	1.05587	1.03505	0.874407	0.738207	0.85649	0.832612
BP2699	glnB	nitrogen regulatory protein	+	+	+	+	+	+	-	-	-	-	-	-	Cytoplasmic Membrane	Regulatory functions	1.33483	1.38913	1.33483	1.45186	2.71421	2.99715	2.49438	0.597816	3.92817	2.80849	2.72768	0.748381		1		0.899281									0.430042		1	1.75266	1.71812	1.16719	1.17835	1.9215	0.497749
BP2700	nadE	NAD synthetase	+	-	+	+	+	+	-	-	-	-	-	-	Cytoplasmic	Protein synthesis	0.276658		0.276658	0.146608		0.180073			0.323088	0.168739	0.163883						0.180073								0.53846	0.560768	0.436854	0.863925	0.326224	0.241911	0.244225	0.236954	0.35467
BP2702	argH	argininosuccinate lyase	+	+	+	+	+	+	-	-	-	+	-	+	Cytoplasmic	Amino acid biosynthesis	2.46968	2.28385	2.19459	2.10412	1.00699	1.37434	0.523835	1.45622	0.755199	1.28783	1.25078	1.54789													1.98589	1.64409	1.64409	0.965977	0.946935	0.899534	1.70774	1.05903	0.693017
BP2703		hypothetical protein	+	-	+	-	-	-	-	-	-	-	-	-	Unknown	Central intermediary metabolism	1.20104	1.24989	1.20104	0.590694		1.60453	1.33537		1.40261	0.67986	0.660298						1.60453	1.8067				1.8067				0.899768	0.406854
BP2707	moeA	molybdopterin cofactor biosynthesis protein	+	+	-	+	+	+	-	-	-	-	-	-	Cytoplasmic	Biosynthesis of cofactors, prosthetic groups, and carriers	0.204817	0.443299	0.204817	0.222773	0.515356	0.569078		0.204817		0.256401															0.306425	1.12499		0.519341	0.326224	0.372473	0.180806	0.175423	0.768185
BP2709	moaE	molybdopterin converting factor	+	-	-	-	-	-	-	-	-	-	-	-	Cytoplasmic	Biosynthesis of cofactors, prosthetic groups, and carriers	0.35036		0.35036	0.381076		0.468063				0.438601
BP2710	moaD	molybdopterin converting factor	+	-	-	-	-	-	-	-	-	-	-	-	Unknown	Biosynthesis of cofactors, prosthetic groups, and carriers	0.856291	0.891121	1.99817	0.931363	1.03597				1
BP2712		exported protein	-	-	-	-	-	-	+	+	+	+	-	-	Unknown	Cell envelope								0.0623248					0.195096	0.211039		0.388893	0.168547	0.0937537	0.189783	0.096378		0.0937537	0.104254	0.104254
BP2715		AhpC/TSA-family protein	+	+	+	+	+	+	+	+	-	+	+	+	Unknown	Unknown function	0.92262	1.56275	0.92262		1.81677	2.00615	1.02581	0.92262	0.497462	1.15499	1.82578	1.15499	0.658717	0.712548	0.682586	0.640781	0.569078		1.38788	1.42672		0.640781		0.712548	0.306425	0.319121	0.319121	0.332784	0.326224	0.372473	0.376036	1.8644	0.768185
BP2720		TetR-family transcriptional regulator	-	-	-	-	-	-	-	-	-	-	-	+	Cytoplasmic	Regulatory functions												0.392173		0.524029		0.471249	0.418517			0.48444
BP2722		membrane transport ATPase	+	-	-	-	-	-	+	+	-	-	-	-	Cytoplasmic Membrane	Transport and binding proteins	0.103976	0.108206	0.103976							0.130164			0.160787	0.173927		0.156409	0.138907		0.156409	0.160787		0.156409
BP2726		oxidoreductase	-	-	-	-	-	-	+	+	+	+	+	+	Cytoplasmic	Energy metabolism													3.95141	1.77171	1.69721	3.84382	2.00615	0.471249	0.471249		0.68255	1.59327		0.524029
BP2735		conserved hypothetical protein	+	-	-	+	+	+	-	+	+	+	+	+	Unknown	Hypothetical proteins	2.24346	1.38913	2.24346	3.65855			0.66468	0.597816	0.698146	0.748381					2.13896	2.00796	0.798652	2.00796	0.899281	0.924453		0.899281	1	1	8.0094	4.83004	3.55452	3.70671	0.457827	0.522735	1.17835	1.14327
BP2743		ABC transport protein, ATP-binding component	-	-	-	-	-	-	-	+	-	-	-	-	Cytoplasmic	Unknown function			0.270337		0.327063			0.270337	0.315707	0.338424				0.452208		0.406662	1.20156	0.406662	0.406662	0.880108			0.452208	0.452208						0.49766
BP2747		ABC transport solute-binding protein	+	+	+	+	+	+	+	+	+	+	+	+	Periplasmic	Unknown function	2.3388	3.66411	3.5209	4.32364	2.82956	3.12452	3.00737	5.55148	3.61816	2.10461	2.04406	4.9763	1.71916	0.664738	0.991238	1.2881	0.826404	0.93053	0.288144	1.32415		0.597786	0.320416	0.320416	22.7818	11.4987	11.4987	6.45244	12.7783	7.92831	12.4514	7.76586	9.88333
BP2749	putA	bifunctional proline oxidoreductase/transcriptional repressor	-	-	-	-	-	+	-	+	-	-	-	-	Cytoplasmic	Unknown function									0.0652213		0.137282			0.0934207			0.228736	0.0840115	0.627879	0.356888		0.257557	0.0934207							0.0488342
BP2750		lipoprotein	-	-	-	-	-	-	+	+	+	+	+	+	Unknown	Cell envelope													2.18567	1.05304	0.476757	0.447557	1.88824	2.12616	2.8201	0.460085		2.12616	2.36428	0.497684	0.214025				0.227853				0.247722
BP2751	mam7	general adhesin bacteria	-	-	-	-	-	-	+	+	-	+	+	-	Unknown	Unknown function														0.202402	0.396919	0.572186	0.330915	0.182016	0.781169			0.572186								0.105802		0.103634	0.100745
BP2753	clpA	ATP-dependent clp protease ATP-binding	-	-	+	-	-	+	+	+	+	-	-	-	Cytoplasmic	Transport and binding proteins						0.101443			0.179976	0.0950573	0.0923222	0.504244	0.117422	0.392433		0.114224	0.776302	0.352907	0.738062	0.758722		0.874115	0.820725	0.392433									0.0632228
BP2755		exported protein	-	-	-	-	-	-	+	-	-	+	-	-	Unknown	Unknown function		0.0389744											0.423575	0.190694	0.1209	0.66694	0.100795					0.113495	0.0626465
BP2757	scoF	cold-shock protein	+	+	-	+	+	+	-	-	-	+	-	-	Cytoplasmic	Unknown function	1.99817	2.07945	1.99817	0.931363		1.14396	0.952064	0.856291	1																1.4374	1.49695	1.49695	1.56104	0.655776	0.748746		0.733405	0.712958
BP2759		thiolase	+	+	+	+	+	+	-	-	-	-	-	-	Cytoplasmic	Central intermediary metabolism	0.497507	0.517743	1.09142	0.350001	0.601901	0.208604	0.357781	0.32179	0.581002	0.402835		0.195473					0.208604								0.112325	0.660496	0.372711	0.388669	0.246437	0.281375	0.603736
BP2761	sodB	superoxide dismutase	+	+	+	+	+	+	+	+	+	+	+	+	Periplasmic	Cellular processes	9.3495	6.45132	3.88165	1.63332	4.69616	3.95965	3.29543	1.50167	3.46135	2.72503	3.60365	4.85928	2.32216	2.51192	2.4063	1.38788	2.90808	2.25893	0.640781	1.42672		2.25893	0.712548	2.51192	32.2808	17.3107	10.2125	29.7833	17.696	8.17527	20.398	16.6615	13.5879
BP2764		biopolymer transport protein	-	-	-	-	-	-	-	-	+	+	+	+	Cytoplasmic Membrane	Cellular processes														0.712548	0.682586			0.640781				0.640781	0.712548	0.712548
BP2767		conserved hypothetical protein	+	-	+	+	-	+	-	-	-	-	+	+	Unknown	Unknown function	0.856291	0.891121	0.856291	0.931363	1.03597			0.856291	1	1.07195		1.07195		1.43236											0.615977	1.49695	0.641497	0.668962	0.655776	0.748746			0.712958
BP2768		3-deoxy-manno-octulosonate cytidylyltransferase	-	+	+	+	+	+	-	-	-	-	-	-	Cytoplasmic	Cell envelope	0.70418				0.400191	0.441907		0.330781	0.386296	0.414091	0.402176														0.506555	1.19978	0.843317	0.258417	0.862088	0.61574	0.621629	0.603123	0.275413
BP2769	adk	adenylate kinase	+	+	+	+	+	+	-	+	-	+	+	+	Cytoplasmic	Purines, pyrimidines, nucleosides, and nucleotides	1.6015	2.85658	2.13861	2.98558	1.93755	1.50386	1.78062	1.6015	3.20561	0.881533	1.94716	0.881533					0.940749	0.497587	0.497587			0.497587			1.15205	2.05639	0.843317	3.28272	1.22648	2.40019	1.88791	1.8317	0.937261
BP2770		short-chain dehydrogenase	+	+	+	+	+	+	+	+	+	+	+	+	Cytoplasmic	Fatty acid and phospholipid metabolism	3.75381	3.27982	5.15509	1.3753	3.81294	2.82404	3.50412	4.41941	3.68055	1.58291	3.83186	4.69924	1.95532	2.79002	0.911999	2.50902	2.22826	1.90207	3.92135	2.57925	1.95959	1.90207	1.50448	2.11511	5.65441	5.88867	5.88867	3.45258	6.86063	6.00454	4.55076	4.41528	3.67965
BP2779		dihydroxy-acid dehydratase (pseudogene)	-	-	-	-	-	-	-	-	-	+	-	-	Unknown	Amino acid biosynthesis
BP2782		lipoprotein	-	-	-	-	-	-	+	-	-	+	+	+	Unknown	Cell envelope													1.54638	3.99704	3.82897	3.59446	1.33595									0.749158		0.781233
BP2783	thrC	threonine synthase	-	+	+	+	+	+	+	+	+	+	+	+	Cytoplasmic	Amino acid biosynthesis		0.413555	0.126163		0.312772	0.345376	0.140273	0.126163	0.634225	0.497477	0.314324	0.323636	1.07618	0.664738	0.636786	1.8067	1.36872	0.597786	0.597786	1.07618	0.865823	2.37751		0.908442	0.0907556	0.641497	0.521362	0.800397	0.197987	0.608526	0.755908	1.02868	0.57944
BP2784		homoserine dehydrogenase	-	+	+	+	+	+	+	+	+	+	+	+	Cytoplasmic	Unknown function		0.517743	0.156146		0.188911	0.208604	0.357781		1.53446	0.402835	0.831524	0.195473	2.78414	2.59277	2.48375	5.50144	2.07072	1.02879	2.33163	0.769336		2.70833	0.832207	2.19791	0.491975	0.512357	0.372711	0.534293	0.835844	0.954344	0.439184	0.755126	1.09401
BP2785		aminotransferase	+	+	+	+	+	+	-	+	+	-	-	-	Cytoplasmic	Amino acid biosynthesis	1.07183	1.11543	2.24346	1.45186	1	1.78327	0.919007	1.61684	1.55885	0.481326	0.726847	1.67102				0.899281	0.247873	0.279104	0.578379	0.286917	0.40425	0.578379	0.310364	1	0.276585	1.94116	1.21127	1.26313	1.23823	2.94121	1.98046	1.3848	1.1114
BP2786		conserved hypothetical protein	-	-	-	-	-	-	-	-	-	+	-	-	Unknown	Cell envelope															0.957951	0.899281						0.899281
BP2788		hypothetical protein	+	+	+	+	+	+	+	+	+	+	+	+	Cytoplasmic	Energy metabolism	0.276658	0.287911	0.583127	0.814156	0.905599	0.569078	0.832252	0.425973	0.680991	0.937055	1.12176	0.533257	0.427819	0.46278	0.215991	0.416169	0.569078	0.640781	1.126	0.208438	0.293677	1.126	0.712548	0.712548	0.419475	0.828455	0.560768	0.584777	1.31363	1.31307	0.814462	1.11232	0.768185
BP2791	dnaB	DNA helicase	-	-	-	-	-	-	-	+	+	-	-	-	Cytoplasmic	DNA metabolism													0.208438	0.46278			1	0.640781	0.416169	0.427819		0.202762	0.225471	0.225471								0.236954
BP2793	rplI	50s ribosomal protein l9	+	+	+	+	+	+	+	+	+	+	+	+	Cytoplasmic	Protein synthesis	9.3495	19.3817	14.9242	4.49638	14.3611	9.71082	10.3952	7.26886	3.46135	6.94967	11.3675	5.17513	3.08994	0.908442	3.20191	3.00581	5.52275	0.816944	0.816944	0.839812	2.61679	1.8067	0.908442	0.908442	2.13211	2.22045	2.22045	5.67867	3.16592	3.61476	8.25346	8.00775	2.4678
BP2794	rpsR	30s ribosomal protein s18	+	+	+	+	+	+	+	+	+	+	+	+	Cytoplasmic	Unknown function	6.65942	3.08448	6.65942	10.1692	3.58586	2.29155	1.90715	1.7153	3.46135	3.71041	5.56438	5.72923	2.65251	4.95792	1.19946	1.126	2.29155	1.126	1.126	2.65251	6.4577	2.58028	1.25211	2.86927	2.13211	0.560768	4.98896	0.584777	2.26987	1.49987	2.61646	5.70373	0.623237
BP2796	rpsF	30s ribosomal protein s6	+	+	+	+	+	+	+	+	+	+	+	+	Cytoplasmic	Unknown function	11.8703	9.7298	7.26886	2.17335	1.45306	9.71082	3.29543	2.96392	1.40261	3.71041	5.02622	3.71041	1.85727	3.34245	0.870243	3.00581	3.95965	1.8067	4.45856	3.08994		8.35097	3.34245	3.34245	2.13211	4.15894	8.8927	5.67867	7.16016	8.17527	8.25346	4.75479	3.44198
BP2797		conserved hypothetical protein	+	+	+	+	+	+	-	-	-	-	-	-	Cytoplasmic	Unknown function	0.781322	1.13581	0.237746	1.1871	0.287633	0.664644	1.5902	0.781322	0.581002	0.622808	0.28906	1.79045													0.785117	0.178109	0.585334	0.388669	1.09532	0.954344	0.689728	1.22498	1.19083
BP2798	dxs	1-deoxy-D-xylulose 5-phosphate synthase	+	+	+	+	-	+	+	-	+	+	-	-	Cytoplasmic	Biosynthesis of cofactors, prosthetic groups, and carriers		0.15057	0.144685	0.323607		0.397476	0.160867	0.297523		0.181125	0.175913	0.181125	0.223738		0.476757	0.94698			0.447557	0.460085	0.315235	0.217646	0.242022	0.497684	0.452852	0.108392		0.358566		0.260156	0.262645		0.120466
BP2799		geranyltranstransferase	-	+	+	+	-	+	+	+	+	-	+	-	Cytoplasmic	Biosynthesis of cofactors, prosthetic groups, and carriers		0.257776		0.269417	0.299676	0.330915	0.275405	0.2477	0.289271	0.310086		0.310086		0.414342	0.396919	0.37261	0.330915	0.37261	0.37261	0.38304		0.781169	0.414342	0.414342	0.178184		0.185567	0.193512	0.189697	0.216591			0.206238
BP2802	tctC	Tripartite tricarboxylate transporter family receptor	+	-	-	+	-	-	-	-	-	-	-	-	Periplasmic	Unknown function	0.425973	0.213148	0.664771																						0.306425		0.15344	0.160009			0.180806
BP2804		iron-sulfur protein	+	-	-	+	+	-	-	-	-	-	-	-	Cytoplasmic	Unknown function	0.164852		0.164852	0.179305		0.220234			0.192519			0.206372													0.244789	0.702058	0.3948	0.411703	0.126249	0.144148	0.300398	0.141194
BP2815		hypothetical protein	+	+	+	+	+	+	-	-	-	+	-	-	Unknown	Unknown function	4.39613	4.30211	4.13396	1.15202	2.2095	3.15604	1.02581	1.66086	2.33352	2.07916	1.46027	0.990498													1.98231	2.72607	3.09699	3.4344	2.6078	2.40958	2.43262	1.71142	1.25031
BP2818		exported protein	+	+	+	+	+	+	+	+	+	+	+	+	Cytoplasmic Membrane	DNA metabolism	8.54634	6.70954	6.44729	5.16066	7.80016	8.61326	5.27537	5.55148	6.48317	8.0711	10.391	5.93968	0.924453	1.58419	2.8289	0.899281	1.26522	1.42464	2.00796	0.43806		1.42464	1	2.23285	3.99349	2.51991	4.15894	5.03684	3.63364	5.63756	2.96934	4.75479	3.3455
BP2841		short-chain dehydrogenase	+	+	+	+	+	+	+	+	+	+	+	+	Cytoplasmic	Central intermediary metabolism	0.330781	1.17147	0.330781	0.765916	1.36189	1.50386	2.37781	0.70418	1.31461	2.00485	1.94716	1.4092	1.08893	1.883	2.56627	1.05928	2.85708	1.69334	4.12914	2.47653	1.53425	5.15871	3.57738	0.553316	1.97458	2.05639		2.14443	1.63782	1.40036	1.88791	2.35101	1.78064
BP2850	panB	3-methyl-2-oxobutanoate hydroxymethyltransferase	+	+	+	+	+	+	-	-	-	-	-	-	Cytoplasmic	Biosynthesis of cofactors, prosthetic groups, and carriers	0.425973	0.443299	0.425973	0.463318	0.515356	0.569078	0.473616	0.425973	0.497462	0.533257		0.533257													0.663691	0.319121	0.319121	0.332784	0.326224	0.806745	0.814462	0.364841	0.35467
BP2858	tyrB	aromatic-amino-acid aminotransferase	+	+	+	+	+	+	-	-	-	+	-	-	Cytoplasmic	Amino acid biosynthesis	2.6468	1.87365	1.80042	0.958947	1.58965	1.17784	1.21349	1.31394	1.53446	1.3663	1.59754	0.856159		0.538275		0.484061		0.234888							2.13211	1.75892	2.22045	2.85712	2.26987	2.05299	1.82386	1.54204	2.4678
BP2863		conserved hypothetical protein	+	-	-	+	-	-	-	-	-	-	-	-	Cytoplasmic	Hypothetical proteins	0.519299	0.540421		0.269417			0.275405			0.310086														0.414342	0.178184	0.185567	0.389037	0.193512	0.189697	0.216591
BP2864		alcohol dehydrogenase	+	-	-	+	+	-	-	-	-	-	-	-	Cytoplasmic Membrane	Central intermediary metabolism	0.38449	0.193087	0.185541	0.201807		0.247873				0.23227		0.481326				0.279104							0.310364		0.594589	0.288043	0.447859	0.467034	0.457827	0.162238	0.339416	0.158914
BP2865		conserved hypothetical protein	+	-	-	+	-	+	-	-	-	+	-	-	Unknown	Unknown function	0.543081	0.565171	1.20104	1.30634				1.20104								0.816944		0.816944					0.908442			0.406854	1.49695	0.938291		0.474874	1.06024		0.452176
BP2873	tctC	Tripartite tricarboxylate transporter family receptor	+	+	+	+	-	-	-	-	-	-	-	-	Periplasmic	Unknown function	0.597816	0.622133	0.597816	0.650227	0.342722	0.798652	0.66468		0.698146	0.748381	0.344422	0.354626				0.899281									0.68127		0.447859	0.467034	0.216945		0.250071		0.235863
BP2886		lipoprotein	-	-	-	-	-	-	+	-	-	+	+	+	Unknown	Cell envelope													1.68775	0.39769	0.797214	0.748388
BP2889		c'cytochrome	+	+	+	+	+	+	-	-	-	+	+	-	Periplasmic	Energy metabolism	2.17679	2.26533	2.17679	1.63332	1.81677	1.23257	0.473616	0.92262	1.75369	1.15499	1.82578	1.15499		0.712548				0.640781	0.640781			0.640781		0.712548	1.56588	1.63076	1.63076	2.31551	1.66706	2.59167	4.37117	2.53857	0.35467
BP2890	purB	adenylosuccinate lyase	+	+	+	+	+	+	+	-	-	+	+	-	Cytoplasmic	Purines, pyrimidines, nucleosides, and nucleotides	2.62799	2.48669	1.73772	3.41523	1.86326	1.80559	1.93207	2.16195	3.36096	2.17537	1.42452	1.69193	0.39123	1.39882		0.798657		0.380577		0.19102		0.185819	0.20663		3.59599	4.01769	2.35232	2.66756	3.30855	2.5165	4.41289	2.46494	2.39622
BP2891		conserved hypothetical protein	+	+	-	+	+	+	+	+	+	+	+	+	Cytoplasmic	Central intermediary metabolism	0.35036	0.364611	1.20104		0.905599	1		1.7153	0.40916		1.46027		0.541791	0.586066	0.561423	0.527039	0.468063	1.126	1.8067	0.541791	1.63088	0.527039	1.25211	1.25211	1.65432	1.28503	1.28503	1.34005	1.31363	1.0502	2.03014	1.9697	1
BP2893	mnmA	tRNA (5-methylaminomethyl-2-thiouridylate)-methyltransferase	+	+	+	+	+	+	-	+	+	-	-	-	Cytoplasmic	Protein synthesis	0.826559	1.99729	0.826559	1.75859	1.95611	0.513659	1.19171	1.61684	1.25172	1.34178	1.30317	1.67102				0.578379	0.798652	0.279104	0.279104	0.594569	0.40425	0.279104	0.310364		1.3806	0.802972	0.802972	0.300376	1.71812	0.722749	1.17835	0.70794	1.1114
BP2897	pntaA	NAD(P) transhydrogenase, subunit alpha part 1	+	+	+	+	+	+	-	-	-	-	-	-	Cytoplasmic Membrane	Energy metabolism	1.50167	1.56275	0.772859	2.2557	0.436803	0.233238	0.401425	0.174586	0.203886	0.451976	0.43897	0.218557	0.558312	0.292039						0.269977				0.292039	0.55596	0.130792	0.578994	0.437632	0.276499	0.315699	0.494511	0.479789	0.145362
BP2906		oxidoreductase	-	-	-	-	+	+	-	+	-	-	-	-	Cytoplasmic	Energy metabolism					0.231744	0.255901			0.464084			0.239793				0.288144	0.826404	0.288144	0.597786	0.614519		0.288144							0.304335	0.347481		0.164061	0.330873
BP2908	aroG	phospho-2-dehydro-3-deoxyheptonate aldolase, Phe-sensitive	+	+	+	+	+	+	-	+	+	+	+	+	Cytoplasmic	Amino acid biosynthesis		0.375729	0.560181	0.609292	0.436803	0.482336	0.859301	0.772859	1.16783	0.451976	0.43897	0.96751		0.292039		0.842667	1.66003	1.50428	3.59446	2.75004	0.380382	2.25893	1.67275	1.67275	0.719355	0.578994	0.419664	0.970749	0.429005	0.874407	0.682257	0.479789	0.643492
BP2909		conserved hypothetical protein	+	+	+	+	+	+	+	+	+	+	+	+	Cytoplasmic	DNA metabolism	1.50167	1.9713	0.8171	0.888736	2.54612	2.00615	1.08584	1.14363	1.53981	2.11995	1.1874	0.832199	0.588203	0.868659	0.832133	0.182016	0.330915	0.781169	0.182016	0.187111		0.182016	0.202402	0.414342	1.36264	0.987787	0.498019	0.519341	0.875832	1.15293	1.32563	1.12931	1.57717
BP2911	bph3	DNA-binding protein (histone)	+	+	+	+	+	+	-	+	+	+	+	+	Unknown	Unknown function	10.3002	14.1864	13.6319	6.03819	21.5669	23.8151	19.8202	5.55148	12.0288	9.58131	21.6739	28.9264			4.09459	8.35097	3.4137	1	2.25893	3.95141	1.44838	3.84382	1.112	1.112	2.79229	1.91429	1.12499	1.17315	2.9727	4.85425	2.25571	4.75479	4.62223
BP2915		exported protein	+	+	+	+	+	+	+	-	-	+	-	+	Periplasmic	Cell envelope	4.32019	1.70436	5.55148	1.08767	1.20983	2.18794	1.82092	0.458975	0.536003	5.40827	1.21584	2.05022	0.709751	0.767752	1.60242			0.690425				0.690425			0.330166	3.23651	1.79011	1.86675	1.82995	1.43205	2.89163	2.80555	1.36361
BP2916		conserved hypothetical protein	+	+	+	+	+	+	+	+	+	+	+	+	Cytoplasmic	Unknown function	0.425973	0.443299	0.92262	0.463318	0.515356	1.23257	1.02581	0.92262	1.75369	1.15499	0.517913	1.15499	0.658717	0.712548	0.682586	0.640781	0.569078	0.640781		2.32216	0.928096	1.38788		1.54332		0.691188	0.691188	0.720781	0.706573	1.31307	1.32563	1.8644	1.81242
BP2922	bfrG	TonB-dependent receptor	-	-	-	-	-	-	+	+	+	+	+	+	Outer membrane	Cellular processes													0.130868	0.141563	2.15742	3.06171	1.63181	1.47947	1.14401	1.52088	0.571591	0.258805	1.09449	2.04321
BP2927		integral membrane protein	-	-	+	-	+	-	+	+	+	+	+	+	Cytoplasmic Membrane	Cell envelope					0.601901		0.553151		1.27459	0.622808	0.604887	0.622808	0.769336	0.832207	0.797214		3.53599	0.748388	1.6418	1.68775		1.6418	0.832207	0.832207					0.381007	0.435023	0.439184	0.42611	0.41423
BP2932	cyoB	ubiquinol oxidase polypeptide I	-	-	-	-	-	-	-	+	+	-	+	-	Cytoplasmic Membrane	Energy metabolism														0.452208			0.361157	0.406662	0.406662	0.418045		0.406662	0.452208	0.452208
BP2933	cyoA	ubiquinol oxidase polypeptide II	-	-	-	-	-	-	-	-	-	+	+	+	Cytoplasmic Membrane	Energy metabolism																0.748388						0.357635
BP2936		exported protein	+	+	+	+	+	+	+	+	+	-	+	+	Cytoplasmic Membrane	Cell envelope	0.270337	0.935988	0.899405		4.54149	9.17395	5.73166	6.86699	5.1611	9.84009	6.26774	7.47137	1.95532	0.952031	1.44122	3.17987	6.88693	8.97787	15.3015	4.87362	4.60566	11.8242	11.4868	9.98338	0.194468	0.202525		0.211196	5.25897	6.00454	3.90132	3.2151	4.29219
BP2951	nrdR	conserved hypothetical protein	-	-	-	-	-	-	+	-	-	+	+	-	Cytoplasmic	Hypothetical proteins													1.08893	1.17792		1.05928	0.441907		0.497587			0.497587			0.237949				0.253323				0.275413
BP2952	glyA	serine hydroxymethyltransferase	+	+	+	+	+	+	-	+	-	+	+	+	Cytoplasmic	Amino acid biosynthesis	2.67875	2.78771	3.11227	3.38513	3.76534	2.54958	0.767771	4.08976	3.6346	1.20149	1.90497	2.3891	0.328086			1.03876	0.590302	0.319153	1.44375		0.462255	0.664679			4.73219	4.40526	3.9222	3.62483	2.74293	3.57611	4.09596	3.97402	2.98211
BP2953		conserved hypothetical protein	+	+	+	+	+	+	-	-	-	+	+	-	Periplasmic	Hypothetical proteins	0.856291	0.413555	0.397391	1.50775	0.480777	0.530894	0.441838	1.38622	0.464084	0.497477	0.483163	0.497477													1.4374	1.49695	1.0385	1.08296	1.06161	2.36513	1.76393	0.733405	1.15418
BP2954	tyrS	tyrosyl-tRNA synthetase	+	+	+	+	+	+	-	-	-	+	-	-	Cytoplasmic	Protein synthesis	1.02874	1.51545	1.93452	0.331952	1.2446	0.863918	0.925435	0.305195	0.755199	0.5898	0.572829	0.185668		0.248093		0.223105								0.248093	1.98589	1.44926	2.54265	1.51131	1.29323	2.1595	1.09153	1.44632	1.406
BP2958		conserved hypothetical protein	+	+	+	+	+	+	-	-	-	+	+	-	Cytoplasmic	Unknown function	1.33483	0.622133	0.597816	1.45186	0.723259	0.798652	0.66468	0.597816	0.698146	1.67102		0.748381	0.924453											1	1.61384	2.51991	1	1.75266	2.576	2.94121	2.96934	1.9215	2.80062
BP2959		integral membrane protein	-	-	-	-	-	-	-	-	-	+	+	+	Unknown	Cell envelope																	0.397476
BP2960	argC	N-acetyl-gamma-glutamyl-phosphate reductase	+	+	+	+	+	+	+	-	-	+	+	+	Cytoplasmic	Amino acid biosynthesis	2.3895	4.03954	3.47104	3.77534	3.73423	2.7706	2.30584	4.32019	3.60457	2.22627	2.52151	2.99131		0.292039	0.27976	0.262626		0.262626						0.292039	3.10775	4.36234	6.81061	3.37508	5.36304	5.59055	6.18194	4.98733	5.83069
BP2961	rpsI	30s ribosomal protein S9	+	+	+	+	+	+	-	-	-	-	+	-	Cytoplasmic	Protein synthesis	5.55148	2.6592	3.88165	2.77928	4.69616	10.2249	8.50971	2.55526	8.93817	3.19882	6.7497	3.19882					0.888101	2.25893				2.25893			1.83814	1.91429	0.498019	1.99625	1.15003	1.31307	3.42661	1.28616	1.25031
BP2962	rplM	50s ribosomal protein L13	+	+	+	+	+	+	+	+	+	-	-	+	Cytoplasmic	Unknown function	5.55148	5.77729	10.3002	6.03819	6.71638	5.18569	4.3158	5.55148	12.0288	6.94967	6.7497	3.19882	6.00253	2.51192	2.4063	1	2.00615	1	2.25893	6.00253	1.44838	3.84382	2.51192	2.51192	3.99349	4.15894	1.91429	4.337	4.25151	6.69242	4.90068	3.3246	0.553497
BP2963		exported solute binding protein	+	+	+	+	+	+	+	+	+	+	+	+	Unknown	Unknown function	7.79731	8.11447	5.83973	4.62465	3.13484	2.99715	2.13388	5.83973	6.15809	4.21082	3.15039	1.67102	2.50025	1.38263	1.71752	1.24337	0.513659	0.578379	0.578379	0.286917		0.279104	0.310364	0.643157	5.60903	6.40256	6.40256	10.3014	2.576	2.59167	3.75343	3.64169	2.4678
BP2964		conserved hypothetical protein	+	+	+	+	+	+	+	-	-	+	+	+	Cytoplasmic	Cellular processes	0.436434	0.294803	0.436434	0.474697	0.528013	1.02583	0.485248	0.597816	0.50968	0.546353		0.354626	0.924453	0.730047	1.51758	0.899281	0.378448	0.207492				0.426132		0.730047	0.817095	0.709495	0.326958	0.599884	1.02226	0.993215	1.17835	0.512024	0.639337
BP2965		conserved hypothetical protein	+	-	-	-	-	+	-	-	-	-	-	-	Cytoplasmic	Hypothetical proteins	0.313273	0.326016	0.313273	0.340738	0.379009					0.392173	0.380889														0.225355	0.234691						0.268315
BP2966		carboxylesterase	+	+	+	+	+	+	-	-	-	+	+	-	Unknown	Unknown function	0.372399	0.387546	0.798813	0.405047	0.450541	0.497506		0.372399	0.434897	0.46619		1	0.575871			0.560191		0.560191		0.575871					0.267887	0.278985	0.598437		0.285195		0.328742	0.684175	0.310064
BP2978	gltX	glutamyl-tRNA synthetase	+	+	+	+	+	+	+	-	+	-	-	-	Cytoplasmic	Protein synthesis	4.43736	2.1501	2.34786	1.42914	1.58965	2.76015	1.4609	1.09142	1.81013	2.58642	0.831524	1.1037	0.769336	0.261195		0.234888	0.208604		0.234888			0.484061	0.261195	0.261195	1.48623	1.54781	1.54781	0.852652	2.02701	0.954344	1.15991	0.934789	1.49905
BP2983	nrdA	ribonucleoside-diphosphate reductase alpha chain	+	+	+	+	+	+	+	+	+	+	+	+	Cytoplasmic	Purines, pyrimidines, nucleosides, and nucleotides	0.464978	0.854246	1.2185	0.598524	1.10842	1.35487	1.4732	1.01417	1.18437	2.23058	2.02171	1.39572	0.590733	0.777794	0.745089	1.67714	1.62786	1.83297	2.68034	2.57135	0.157356	2.32723	1.06719	1.37309	0.802021	1.33486	0.686357	1.6869	1.1848	1.45398	1.68094	1.22863	1.28811
BP2984	nrdB	ribonucleoside-diphosphate reductase beta chain	+	+	+	+	+	+	+	+	+	+	+	+	Cytoplasmic	Unknown function	0.361044	1.29313	1	0.840617	1.20983	1.0325	1.11185	1	1.16783	0.701267	1.21584		0.866255	0.603938	0.897644	0.54311	0.482336	0.262626	0.842667	0.866255	0.380382	0.842667	1.2928	0.937045	1.49186	1.33228	1.12499	2.13008	1.82995	1.81342	2.40693	1.52315	1.25031
BP2985	bpH1	histone protein	+	+	+	+	-	-	-	-	-	+	-	-	Cytoplasmic	DNA metabolism	5.55148	2.07945	1.99817	2.17335	2.41746	2.66946	2.22166	5.55148		2.50143	6.7497	2.50143			3.20191	8.35097		3.00581	3.00581			3.00581			1.4374	1.49695	1.49695			1.74722
BP2991		acyl carrier protein	+	+	+	-	-	-	-	-	-	+	-	-	Unknown	Fatty acid and phospholipid metabolism		1.04068	1	1.08767		3.19224	2.65675	1	1.16783	1.25186	1.21584	1.25186		1.67275	1.60242										0.719355								0.832612
BP2992	pcp	lipoprotein	-	-	-	+	+	+	+	+	+	+	+	+	Outer membrane	Cell envelope		0.443299		1.00351	0.515356					0.533257		0.533257	3.36615	6.49305	4.74944	7.44865	5.18569	9.32527	4.45856	4.58336	4.74272	7.44865	8.28289	4.95792	1.08023	1.12499	1.63076	2.31551	1.15003	0.806745	1.32563	1.8644	0.768185
BP2993		carbohydrate kinase	+	+	+	+	+	+	-	+	-	+	+	+	Cytoplasmic	Cell envelope	0.899405	0.59229	0.899405	0.619037	0.327063	0.361157		0.899405	0.664657	0.338424	0.328686	1.12593		0.452208		0.406662	1.20156		0.406662	0.880108	1.24002	0.856144			0.909584	0.426376	0.202525	1.30304	0.688794	1.84839	2.78216	1.42856	1.76005
BP2994		possible membrane protein	-	-	-	-	-	-	-	+	-	+	+	+	Unknown	Cell envelope								0.258525								0.388893	0.725529		0.816944	0.399778		0.388893	0.432448
BP2996	fabG	biotin carboxylase	-	+	+	+	+	+	+	+	+	+	+	+	Cytoplasmic	Fatty acid and phospholipid metabolism		0.166905		0.174442	0.619225	0.441907	0.367778	0.70418	0.597725	0.200775	0.402176	0.414091	0.511515	1.17792	0.53005	0.241258	0.940749	1.36671	1.05928	1.74074	1.11515	1.05928	0.856159	1.17792	0.115371	0.247808	0.247808	0.125295	0.122825	0.289238	0.451825	0.283311	0.275413
BP2997	fabE	biotin carboxyl carrier protein of acetyl-CoA carboxylase	+	+	+	+	+	+	+	+	+	+	+	+	Cytoplasmic	Fatty acid and phospholipid metabolism	0.597816	3.50048	4.74469	7.01253	5.74029	1.78327	2.49438	3.36366	3.92817	2.80849	4.08966	1.67102	5.20151	5.62658	10.3313	7.13733	1.78327	2.00796	5.05987	0.924453	2.90829	5.05987	3.75276	5.62658	3.41312	10.7313	1.68071	6.67668	1.71812	5.63756	4.18847	4.06378	1.86793
BP3000	mpl	UDP-N-acetylmuramate:L-alanyl-gamma-D-glutamyl- meso-diaminopimelate ligase, UDP-N-acetylmuramate:tripeptideligase	+	+	+	+	+	+	-	+	+	-	-	-	Cytoplasmic	Cell envelope	0.164852	0.354131	0.164852		0.411694	0.45461	0.37835			0.425994	0.413737	0.425994	0.254925				0.220234	0.792742	0.792742	0.526219	0.359175	0.247984	0.881528	0.569221	0.244789	0.254931	0.1235	0.265845	0.126249	0.144148	0.300398		0.137258
BP3002		conserved hypothetical protein	-	-	-	-	-	-	-	+	-	-	-	-	Cytoplasmic	Transcription								0.13479										0.202762	0.202762	0.208438			0.225471	0.225471
BP3003		membrane protein	-	-	-	-	-	-	-	-	-	+	-	-	Unknown	Transport and binding proteins																0.279104	0.247873
BP3004	aroE	shikimate 5-dehydrogenase	+	+	+	+	+	-	-	-	-	-	-	-	Cytoplasmic	Amino acid biosynthesis	0.899405	0.59229	0.56914	0.619037	1.08813	0.361157	0.300574	0.56914	0.315707	0.712482	0.328686	0.338424					0.361157					0.406662		0.452208	0.194468	0.673796		0.444631	0.207033		0.238646	0.231541
BP3008	grp	glutamate uptake regulatory protein	-	+	+	-	+	+	-	-	-	-	-	-	Cytoplasmic	Unknown function	0.35036				0.905599	0.468063		0.35036	0.874156	0.937055	1.46027	0.937055					0.468063	0.527039				1.126				0.262475	0.262475		0.919795	0.654521	0.309287	1.02868	0.623237
BP3009		D-amino acid dehydrogenase small subunit	-	-	-	-	-	-	-	+	-	-	-	-	Cytoplasmic Membrane	Energy metabolism										0.239793	0.232893						0.255901	0.288144		0.29621		0.288144
BP3012	tctC	Tripartite tricarboxylate transporter family receptor	+	+	+	+	+	+	-	-	-	+	-	+	Periplasmic	Cell envelope	1.09142	1.48841	0.781322	1.1871	0.94527	0.664644	1.21349	1.09142	0.912449	0.978104	0.604887	0.297624			0.380968										0.785117	0.372711	0.817645	0.852652	1.37882	0.435023	1.26256	1.54204	1.49905
BP3013		hypothetical protein	+	+	+	+	+	+	-	-	-	-	+	-	Cytoplasmic	Hypothetical proteins	0.92262	0.691811	1.20104	1.98639	1.45306	1.23257	1.33537	2.17679	0.776338	0.832199	0.517913	1.15499				0.308101									1.31374	0.899768	0.899768	0.938291	2.26987	2.59167	1.92161	1.28616	2.12754
BP3014	secA	preprotein translocase secA subunit	+	+	+	+	+	+	+	+	+	+	+	+	Cytoplasmic	Protein fate	0.150197	0.237856	0.22856	0.248598	1.26274	1.12774	1.04794	0.748532	2.00317	1.70904	1.3956	1.43695	2.46689	1.7459	0.905791	1.88784	5.3339	4.94533	3.35611	2.65251	2.05353	5.7294	2.47334	2.66849	0.222411	0.0554612	0.112522	0.178558	0.365659	0.738127	0.272936	0.723003	1.85759
BP3017	lpxC	UDP-3-O-[3-hydroxymyristoyl] N-acetylglucosamine deacetylase	-	-	-	-	-	-	-	-	-	+	+	-	Cytoplasmic	Cell envelope													0.340292			0.690425	0.293985							0.368101
BP3018	ftsZ	cell division protein FtsZ	+	-	+	+	+	+	+	+	+	-	+	+	Cytoplasmic	Cellular processes	0.856291	0.413555	0.19155	1.20919	0.480777			1.38622	0.464084	0.239793	0.232893	0.497477	0.614519	0.664738	1.37214	1.2881	1.48521	1.67234	0.597786	2.14363	1.34776	2.08526	0.664738	0.320416	0.444985	0.297709	0.143501	0.483262	1.28751	1.74722	0.755908		1.39978
BP3019	ftsA	cell division protein FtsA	+	+	+	+	+	+	+	+	+	+	+	+	Cytoplasmic	Cellular processes	0.856291	2.07945	1.99817	1.15202	1.03597	1.14396	1.17762	1.05916	0.776338	1.07195	1.28776	2.18171	1.97017	2.51192	0.243775	3.84382	2.66946	1.59327	1.59327	1.97017	0.68255	2.25893	0.809555	3.34245	2.79229	2.38256	2.63771	2.48457	1.53027	1.98377	1.76393	1.94312	1.45106
BP3021	ddl	D-alanine--D-alanine ligase B	+	+	+	+	+	+	+	+	+	+	+	+	Cytoplasmic	Cell envelope	0.44186	0.220793	0.959764	0.751077	0.534577	0.922522	1.06711	0.44186	0.24777	1.20149	1.16692	0.864454	1.9349	2.09302	0.708043	0.664679	0.590302	1.44375	1.88221	0.683284	0.462255	2.3569	1.60545	1.1551	0.690411	0.719015	1.17378	0.977509		1.09409	0.39006	0.591438	0.57495
BP3025	murD	peptidoglycan synthesis protein	+	+	+	+	+	+	+	+	+	+	+	+	Cytoplasmic	Cell envelope	0.881652	0.711729	1.09142	0.169836	1.06665	0.91367	0.553151	0.683911	0.79869	1.1037	1.32699	0.622808	0.49761	0.261195	0.250212	1.32625	0.91367	1.02879	0.748388	0.49761	0.701105	0.748388	0.832207	0.832207	0.63422	0.817645	0.817645	0.688775	0.523761	1.14892	0.137841	0.934789	0.734074
BP3027	murE	murein precusor biosynthesis bifunctional protein	+	+	+	+	+	+	+	+	+	+	-	-	Cytoplasmic	Cell envelope	0.392128	0.408078	0.655596	0.248598	0.47441	0.305344	0.343762	0.392128	0.175405	0.707632	0.476764	0.286124	0.114481	0.251243		0.111364	0.0989021	0.111364	0.225938	0.114481		0.225938	0.123836	0.251243	0.607241	0.560768	0.706096	0.815394	0.300305	0.342879	0.346159	0.408945	0.326491
BP3030	mraW	S-adenosyl-methyltransferase	-	-	+	-	+	+	+	-	-	-	-	-	Cytoplasmic	Unknown function		0.166905	0.160381				0.17832	0.160381	0.386296	0.414091	0.194998	0.200775	0.511515	0.268279		0.769928	0.940749			0.511515		0.769928		0.268279	0.115371	0.120151			0.391973	0.447544	0.14158	0.283311	0.133536
BP3031	mraZ	conserved hypothetical protein	+	+	+	+	+	+	+	-	-	+	-	-	Cytoplasmic	Hypothetical proteins	1.50167	2.26533	0.425973	0.463318	1.81677	1.23257	1.02581	0.425973	0.497462	1.15499	1.12176	0.533257	0.658717	0.712548	0.682586										1.08023	3.70957	1.12499	1.70058	2.9727	1.31307	1.32563	1.28616	1.25031
BP3035	pyrC	dihydroorotase	+	+	+	+	+	+	-	-	-	+	-	-	Cytoplasmic	Purines, pyrimidines, nucleosides, and nucleotides	0.560181	0.804296	1	0.392697	0.436803	0.748373	0.194113	0.772859	0.203886	0.701267	0.212268	1.25186	0.269977					0.262626		0.269977				0.292039	1.49186	0.749158	0.578994	0.781233	0.276499	0.315699	0.154119	0.149531	1.25031
BP3036		hydrolase	-	-	-	+	-	-	-	-	-	+	-	-	Cytoplasmic	Central intermediary metabolism				0.480598												1.03876									0.317854	0.158944	0.158944						0.17665
BP3037		conserved hypothetical protein	+	+	+	+	+	+	+	+	+	+	+	+	Unknown	Energy metabolism	58.3158	44.8412	16.6855	25.1326	171.566	57.5641	47.9079	0.856291	91.8165	177.525	172.417	28.9264	3.08994	9.28627	13.2349	5.2964	4.70374	5.2964		1.32415	12.0954	1.2881		3.34245	5.94138	17.3107	4.15894	9.27344	6.32525	4.85425	38.0373	10.1668	9.88333
BP3047		conserved hypothetical protein	+	+	+	+	+	+	+	+	+	+	+	+	Unknown	Unknown function	0.664771	0.691811	1.50167	4.22196	0.804263	2.00615	0.739124	2.55526	2.9841	1.87988	0.808253	1.87988	8.58472	4.27432	4.09459	3.84382	5.18569	3.84382	1	2.32216		8.35097	1.112	4.27432	0.478206	1.12499	0.498019	0.519341	0.509104	0.58128		0.56937	0.553497
BP3048		hypothetical protein	+	-	-	+	+	+	-	-	-	+	-	-	Cytoplasmic	Hypothetical proteins	0.856291	2.07945	1.99817		0.480777		0.441838			3.38608				0.664738											1.94574	1.0385	0.297709	2.11311	0.655776	0.748746	0.350805	1.18728	0.712958
BP3052		gamma-glutamyltranspeptidase	+	+	-	+	+	-	-	-	-	-	-	-	Periplasmic	Biosynthesis of cofactors, prosthetic groups, and carriers	0.555806	0.423017	0.555806	0.140215	0.491777	0.543041	0.143332	0.128913	0.308656			0.161381													0.292405	0.53387	0.53387	0.434214	0.545753	0.112722	0.233315	0.22637	0.338443
BP3063		aminohydrolase	-	-	-	+	-	-	-	-	-	-	-	-	Cytoplasmic	Energy metabolism	0.664771	0.213148			0.247794	0.273625				0.256401															0.147336		0.15344	0.160009
BP3066		methylenetetrahydrofolate reductase	-	+	+	-	-	-	+	-	+	+	+	+	Cytoplasmic	Amino acid biosynthesis	0.270337		0.270337		0.327063	0.361157	0.300574		0.315707	1.12593	0.328686	0.338424	0.418045	0.452208	0.911999	0.406662	1.68923	0.406662			0.589002	0.406662	1.50448	0.952031									0.473873
BP3068	acyH	adenosylhomocysteinase	+	+	+	+	+	+	+	+	+	+	+	+	Cytoplasmic	Energy metabolism	4.89555	3.89045	4.10267	5.32475	4.1062	4.9943	5.92244	4.10267	5.71716	5.61832	4.98817	3.84126	1.28712	2.82471	2.70593	3.30126	6.54021	3.30126	5.62358	5.78099	2.24138	7.36427	3.671	3.671	4.87384	3.66754	5.48009	5.29308	6.50173	5.92436	8.05836	6.26522	7.06867
BP3071	metK	S-adenosylmethionine synthetase	+	+	+	+	+	+	+	+	+	+	+	+	Cytoplasmic	Central intermediary metabolism	2.82865	2.94371	4.17556	2.26643	2.95487	3.26289	1.94661	3.24472	3.78927	2.60855	2.12867	2.19174	0.635852		1.42331	0.964019	1.18663	0.964019	0.964019	0.306124	0.431312	0.618538	0.687814	0.687814	3.78056	4.8758	5.96473	5.63125	4.02483	5.12287	5.17186	4.50127	3.07472
BP3075		conserved hypothetical protein	-	-	-	-	+	+	-	-	-	+	-	-	Cytoplasmic	Hypothetical proteins											0.452776			0.622932						0.575871								0.29093	0.611757	0.698487		0.318956	0.310064
BP3077		outer membrane protein	-	-	-	+	-	+	+	+	+	+	+	+	Outer membrane	Transport and binding proteins		0.11215			0.266232				0.256988				7.59358	10.4503	10.0109	11.1386	10.4514	11.7682	10.5343	11.4504	5.20616	8.35097	8.21413	9.28627	0.0775225	0.439012	0.252511	1.02011			0.297547	1.11838
BP3079		conserved hypothetical protein	+	+	+	-	+	+	-	-	-	-	-	-	Unknown	Hypothetical proteins	0.497507	0.517743	1.09142		0.601901	0.664644	0.553151		0.581002	1.3663	0.604887		0.769336	0.832207				0.748388				0.748388		0.832207		0.372711		0.388669	0.381007	0.435023		0.42611
BP3080		periplasmic solute binding protein	+	+	+	+	+	+	+	-	+	+	+	+	Unknown	Transport and binding proteins	4.20198	6.30509	6.05865	7.79862	5.0837	2.85708	4.67195	6.05865	5.92571	3.43626	3.33739	5.26028	0.511515	1.883	1.80382	1.69334			1.05928	1.74074	0.720696		0.553316	3.57738	4.35832	3.80133	13.1707	8.93683	13.4639	15.3727	20.398	29.4321	2.28546
BP3082		transport protein ATP-binding	-	-	-	-	-	-	-	+	+	-	-	-	Cytoplasmic Membrane	Transport and binding proteins																0.406662	0.760342	1.35295	1.90207			1.35295	1.50448	0.452208						0.236385
BP3084		conserved hypothetical protein	+	+	+	+	+	+	+	+	+	+	+	+	Cytoplasmic	Biosynthesis of cofactors, prosthetic groups, and carriers	1.30577	2.07945	4.32019	1.78133	3.40491	5.04515	4.19884	2.81436	5.73466	4.10063	5.97041	5.40827	0.709751	1.67275	1.60242	1.08063	4.37608	6.49877	7.38681	5.83985	2.17877	6.49877	6.31708	3.99704	1.17812	1.49695	0.978226	2.95029	2.15533	3.30216	6.18194	2.41047	4.08858
BP3085	dksA	dnaK suppressor protein	+	+	+	+	+	+	+	-	-	+	+	+	Cytoplasmic	Central intermediary metabolism	4.32019	7.28773	3.27564	3.56282	2.89089	2.18794	6.1724	3.27564	3.82538	2.99131	3.98264	2.99131		0.767752	2.62435	0.690425			0.690425	0.709751					7.71902	8.03883	5.24627	5.47089	8.21776	11.4615	6.18194	9.19055	7.25519
BP3086	hslV	ATP-dependent protease heat shock protein	+	+	+	+	-	+	-	-	-	-	-	-	Cytoplasmic	Protein fate	1.20104	0.565171	0.543081		1.45306		0.603823	1.99817	0.634225	1.50353		1.50353													1.4374	0.406854	0.899768			0.474874		0.465144	1.6637
BP3087	hslU	ATP-dependent Hsl protease ATP-binding subunit	+	+	+	+	+	+	+	+	-	+	-	+	Cytoplasmic	Protein fate	2.06606	1.61305	1.31394	2.2472	1.32044	1.75536	2.00179	3.30033	1.53446	0.856159	1.32699	1.3663	0.769336	1.14402	0.797214	0.234888	0.429894	1.02879	0.484061	0.241462	0.701105				1.90399	1.75892	1.54781	1.83423	1.58226	1.14892	1.58935	1.54204	1.09401
BP3090		conserved hypothetical protein	-	-	+	-	-	-	-	-	-	-	-	-	Cytoplasmic	Biosynthesis of cofactors, prosthetic groups, and carriers					0.555284			0.458975	0.536003	0.574571	1.21584	0.574571																	0.351498	0.401331			0.382148
BP3093	modD	molybdenum transport ATP-binding protein	-	-	-	-	-	-	-	-	+	-	-	-	Unknown	Transport and binding proteins										0.21229	0.206181			0.283665			0.22655	0.255095				0.255095	0.586066	0.283665
BP3095	modB	molybdate-binding periplasmic protein precursor	+	+	+	+	+	+	+	-	-	+	+	-	Periplasmic	Transport and binding proteins	3.60492	3.08448	2.3895	0.684716	4.36135	2.50453	3.29543	3.60492	4.20992	2.99131	2.27936	1.76939	1.54638	0.497684	1.60242	1.50428	0.397476	0.94698				0.447557		1.67275	1.7189	0.749158	1.05887	1.1042	1.43572	0.550461	1.65495	1.21057	0.52415
BP3096		hydrolase	+	+	+	+	+	+	+	+	-	+	+	+	Unknown	Central intermediary metabolism	1.82628	1.56275	1.82628	0.222773	5.31859	4.54916	2.84106	2.96392	2.13278		3.60365	1.50353	0.658717	0.342608	1.47842		0.569078	0.640781	0.308101	0.316725						0.498019	0.899768	0.720781	3.79213	2.23434	5.47244	2.91651	0.170533
BP3115		conserved hypothetical protein	+	+	+	+	+	+	+	+	+	+	+	+	Cytoplasmic	Hypothetical proteins	0.34029	0.755199	0.526992		0.411694	0.45461	0.183291	0.164852	0.192519	0.425994	0.200434	0.425994	0.526219		0.545286	0.51189	0.704034		0.792742	0.254925	0.359175	0.247984	0.275758	0.275758	0.244789	0.54365	0.1235	0.566926	0.126249	0.297552	0.465213	0.141194	0.137258
BP3116		modification methylase	+	+	+	+	+	+	-	+	+	-	-	-	Cytoplasmic	DNA metabolism	0.0650686	0.675016	0.73014	0.294038	0.594769	0.555755	0.546597	0.200195	0.315707	0.428457	0.505788	0.164978	0.203792			0.198243	0.361157	0.0978812	0.198243	0.203792		0.301149	0.108844	0.108844	0.52523	0.54699	0.149978	0.841667	0.435866	0.49766	0.116337	0.42106	0.473873
BP3117		restriction endonuclease	-	+	+	-	-	-	-	-	-	-	-	-	Cytoplasmic	DNA metabolism		0.0677153			0.0787222	0.0869283	0.146526	0.0650686	0.0759889	0.0814567	0.160231	0.0814567		0.108844		0.0978812		0.0978812	0.0978812			0.0978812	0.108844			0.0487467
BP3121		conserved hypothetical protein	+	+	+	+	+	+	-	+	+	+	+	+	Cytoplasmic	Unknown function		0.220793	0.44186	0.230764	1.16116	0.590302	0.767771	0.212164	0.806428	0.864454	0.257956	1.20149	1.06784			1.44375	1.67159	0.664679	1.88221	1.9349	0.462255	2.3569	1.60545	2.62087	0.152621	0.158944		0.53947	1.19991	1.66875	0.609585	1.34195	1.58899
BP3124	rplY	50S ribosomal protein L25	+	+	+	+	+	+	+	+	+	+	+	+	Cytoplasmic	Protein synthesis	1.7153	1.78507	1.7153	1.30634	0.905599	1	0.832252	0.35036	2.68569	0.937055	4.52139	1.50353	3.55627	2.86927	2.74862	3.45944	3.95965	0.527039	4.45856	2.65251	1.63088	2.58028	3.84689	3.84689	1.23391	2.22045	1.28503	2.90521	2.26987	3.2517	3.2828	2.53857	1.42818
BP3125	prsA	ribose-phosphate pyrophosphokinase	+	+	+	+	+	+	-	+	+	+	+	+	Cytoplasmic	Purines, pyrimidines, nucleosides, and nucleotides	0.44186	0.459832	0.44186		0.534577	0.922522	1.06711		0.806428	0.864454	0.83958	0.864454		0.354898		1.03876	0.590302	1.03876	1.03876	1.06784	0.462255	1.44375	0.739123	1.60545	0.317854	0.517321	0.158944	0.749799	0.338391	0.60381	0.847251	0.591438	0.367898
BP3127	lolB	outer membrane lipoprotein	-	-	-	-	-	-	+	+	-	+	+	+	Outer membrane	Cell envelope													1.99032	1.33622	0.596738	0.560191	1.06717	0.560191	1.20164	1.23527		0.560191		0.622932
BP3128		conserved hypothetical protein	+	+	-	+	-	+	+	+	-	+	+	+	Unknown	Unknown function	0.477466		0.35036	0.121649	0.135312	0.149418		0.22856	0.130614			0.286124	0.172953	0.382324	0.977651	0.718242	0.149418		0.168244	0.172953		0.168244		0.382324	0.343468	0.0837886	0.0837886					0.095793	0.0931225
BP3130		cyclase	+	+	+	+	+	+	+	+	+	+	+	+	Cytoplasmic	Regulatory functions	5.55148	3.93006	4.91054	2.17335	3.96298	4.37608	4.19884	6.24736	3.82538	4.72758	5.97041	2.99131	2.53258	3.99704	3.20191	4.23357	5.04515	2.46362	1.96424	2.01922	0.479453	2.46362	1.67275	1.20166	4.49407	2.82916	1.79011	4.337	3.76065	4.85425	2.48443	1.71142	2.34327
BP3132		conserved hypothetical protein	-	-	-	-	-	-	-	-	-	+	-	-	Unknown	Hypothetical proteins	1	1.04068												1.67275	1.60242
BP3136		sulfatase	-	-	-	-	-	-	+	+	+	+	+	+	Cytoplasmic Membrane	Fatty acid and phospholipid metabolism											0.109143		0.138816		0.143846	0.274794	0.372503	0.135036	0.419438	0.282486		0.884428	0.305571	0.15016				0.0701298
BP3141	pgm	phosphoglucomutase	+	+	+	+	+	+	+	+	+	+	+	-	Unknown	Energy metabolism	0.881652	0.917513	0.32179	0.958947	0.389312	0.429894	0.760404	0.32179	0.375795	0.402835	0.831524		0.241462	0.261195	0.250212	0.484061		0.234888	0.484061	0.241462	0.340207	0.234888	0.538275	0.261195	0.63422	0.372711	0.512357	0.852652	0.119582	0.598016	0.284066	0.27561
BP3142	pgi	glucose-6-phosphate isomerase	+	+	-	+	+	+	-	-	-	-	-	-	Cytoplasmic	Energy metabolism	0.305195	0.490303	0.148314		0.179435	0.19814		0.148314	0.55021		0.371068														0.338917	0.22864	0.623554	0.115868	0.360814	0.129687	0.269417	0.261397	0.254109
BP3149		UDP-N-acetylglucosamine C4 epimerase	+	+	+	+	+	+	+	+	+	+	+	+	Cytoplasmic	Unknown function	0.90855	0.945506	1.35639	0.988204	2.58737	1.50386	1.01017	1.86192	1.87027	1.4092	1.94716	1.698	1.40497	1.883	1.80382	2.80085	2.48743	1.69334	2.80085	1.40497	0.720696	3.65929	2.67892	1.883	1.53842	1.82239	1.60216	2.14443	0.695798	1.40036	0.993723	1.59472	0.937261
BP3150	wbpO	polysaccharide biosynthesis protein	+	+	+	+	+	+	+	+	+	+	+	+	Cytoplasmic	Cell envelope	0.772859	1.56275	0.772859	0.392697	1.50332	1.0325	1.11185	0.772859	2.07683	1.55554	1.51078	1.25186	1.19514	2.07854	1.23844	3.59446	4.63713	3.59446	2.25893	3.20702	2.17877	3.1197	2.07854	3.4691	1.27928	2.31232	1.12499	1.62019	2.0881	2.38413	0.88277	1.77626	2.56991
BP3152		conserved hypothetical protein	-	-	-	-	-	-	-	+	-	+	+	+	Unknown	Cell envelope												0.354626	0.43806		1.51758		0.378448	0.899281		0.43806		0.426132
BP3154	thyA	thymidylate synthase	+	+	+	+	+	+	-	-	-	-	-	-	Cytoplasmic	Purines, pyrimidines, nucleosides, and nucleotides	1.30577	1.35888	0.458975	0.781351	0.86911	0.613167	0.244669	0.458975	1.52491	0.574571	0.558039	0.574571						0.331026	0.331026				0.368101		1.17812	0.343845	1.22693	1.86675	1	1.14177	1.15269	0.188476	0.832612
BP3159		extracellular solute-binding protein	+	-	-	+	-	-	-	-	-	-	-	-	Periplasmic	Transport and binding proteins	0.406483	0.134157	0.406483	0.140215	0.155964																				0.190125	0.0965763	0.0965763
BP3215	fabI	enoyl-[acyl-carrier-protein] reductase [NADH]	+	+	+	+	+	+	+	+	+	+	+	+	Cytoplasmic Membrane	Unknown function	2.3247	0.850336	2.3247	0.888736	2.29173	2.53062	0.57738	1.50167	2.21215	2.37133	1.39047	1.87988	3.59488	3.88866	4.48146	6.77503	4.42761	4.20699	4.20699	4.32475	1.78027	10.1604	2.51192	3.16861	0.822678	2.09516	0.612137	1.47985	0.875832	1.31307	1.32563	0.699838	0.952203
BP3217		conserved hypothetical protein	+	-	+	+	+	+	+	-	-	+	+	-	Cytoplasmic	Unknown function	2.55526	1.56275	0.664771	4.22196	1.81677			3.88165	0.776338	0.832199	0.808253	3.19882	2.32216	2.51192	6.22003	3.84382						1			1.83814	1.91429	0.498019	1.99625	1.9569	0.58128	1.32563		2.12754
BP3218		membrane protein	-	-	-	-	-	-	-	-	-	+	+	+	Cytoplasmic Membrane	Cell envelope											0.726847	0.354626	0.43806			1.42464	1.78327	2.65564				2.65564		1		0.212222				0.247702
BP3222	ompR	two component response regulator	+	-	+	+	+	+	-	-	-	-	-	-	Cytoplasmic	Unknown function	0.856291	0.26904	0.258525		0.657038	0.725529			0.301912	0.323636	0.660298	0.323636					1.14396							0.432448	0.185971	0.193676	0.406854		0.415909	0.226056	0.228218	0.221424	0.215251
BP3226	glnS	glutaminyl-tRNA synthetase	+	+	+	+	+	+	+	+	+	+	+	+	Cytoplasmic	Protein synthesis	1.20104	0.778978	1.3652	0.381076	0.738132	1.60453	0.832252	0.477466	1.21889	1.70904	0.741794	0.937055	0.353441	0.187087	0.17922	0.168244	0.468063	0.168244	0.343817	0.541791	0.763354	0.527039	0.586066		0.750811	1.4248	0.560768	0.938291	0.799321	0.912642	0.921372	0.764831	1.27932
BP3227	minC	cell division inhibitor	+	+	+	+	+	+	-	-	-	-	-	-	Cytoplasmic	Cellular processes	0.899405	0.281333	1.66792	1.3753	1.52977	0.760342	1	0.899405	1.05035	1.58291	1.09353	0.712482													0.409413	0.673796	0.947269	0.702644	0.435866	0.49766	0.50242	0.770331	0.748855
BP3228	minD	septum site-determining protein	+	+	+	+	+	+	+	+	+	+	+	+	Cytoplasmic	Cellular processes	2.79668	1.56275	2.3247	1.63332	1.81677	2.53062	2.58471	2.3247	2.71485	4.14891	2.3031	3.50105	4.32475	5.54385	2.4063	5.83908	3.73623	2.84947	4.20699	6.96468	4.12713	4.98548	3.88866	8.67503	0.822678	2.09516	0.856761	1.47985	0.397696	1.65634	1.00956	1.28616	1.57717
BP3229	minE	cell division topological specificity factor	+	+	+	+	+	+	+	+	+	+	+	+	Cytoplasmic	Cellular processes	3.88165	1.56275	1.50167	2.77928	4.69616	2.00615	4.3158	2.55526	0.776338	1.87988	3.10678	6.94967	2.32216	2.51192	6.22003	5.83908	7.4165	3.84382	2.25893	1.02799	1.44838	3.84382	1.112	4.27432	1.83814	2.90797	1.91429	3.03247	1.9569	2.23434	1.32563	2.18855	2.12754
BP3241		chorismate-binding enzyme	+	-	-	-	-	-	-	-	-	-	-	-	Cytoplasmic	Biosynthesis of cofactors, prosthetic groups, and carriers	0.204817	0.213148	0.204817			0.273625	0.227725		0.239191			0.256401																0.160009
BP3251	pdxH	pyridoxamine 5'-phosphate oxidase	+	+	-	+	+	+	-	-	-	+	+	+	Cytoplasmic	Unknown function	0.629525	0.309625	0.297523	0.323607	0.761621	0.841013		0.629525				0.372457	0.460085						0.447557						0.452852	0.222892	0.471613	0.232435	0.765833	0.550461		0.85649	0.832612
BP3254	purU	formyltetrahydrofolate deformylase	-	+	-	-	-	-	-	-	+	-	-	-	Cytoplasmic	Purines, pyrimidines, nucleosides, and nucleotides					0.266232	0.293985	0.244669		0.536003	0.27548				0.368101	0.352623		0.293985					0.331026	0.368101	0.368101						0.401331
BP3261	trpC	indole-3-glycerol phosphate synthase	+	+	+	+	+	+	+	+	+	+	+	+	Cytoplasmic	Amino acid biosynthesis	2.24346	1.8372	1.76539	3.0175	1.14578	3.70629	3.08457	2.77427	1.106	2.80849	2.14643	0.748381	2.72997	2.23285	1.51758	1.42464	0.798652	1.42464	2.00796	0.43806	0.617202	1.42464	0.473858	0.473858	1.26994	3.01017	1	3.13905	2.12463	2.42584	4.18847	2.88094	1.86793
BP3262	trpD	anthranilate phosphoribosyltransferase	+	+	+	+	+	+	+	+	+	+	+	+	Cytoplasmic	Amino acid biosynthesis	4.13396	2.07945	1.5805	2.17335	1.45306	1.14396	0.603823	0.543081	1.40261	1.50353	0.660298	1.07195	0.399778	1.43236	0.870243	1.2881	1.14396	1.2881	1.2881	1.85727		1.8067	0.908442	1.43236	2.13211	1.18404	1.49695	0.668962	1.53027	0.748746	1.06024	0.733405	0.452176
BP3264	trpE	anthranilate synthase component I	+	+	+	+	+	+	+	-	-	+	-	+	Cytoplasmic	Amino acid biosynthesis	1.10585	1.78507	1.10585	1.00351	0.905599	0.3696	0.473616	0.425973	0.497462	0.729992	1.12176	0.729992	1.15752	0.712548	0.443321	1.6635	0.3696			0.427819	0.293677		0.712548		1.23391	1.12499	0.828455	1.5157	0.326224	0.372473	0.244225	0.115447	0.485519
BP3266	rpe	ribulose-phosphate 3-epimerase	+	+	+	+	-	+	-	-	-	-	-	-	Cytoplasmic	Energy metabolism	0.92262	0.960148	0.92262	1.63332	0.515356	0.569078	1.66963	0.425973	1.75369	0.533257	0.517913	1.15499													0.663691	0.319121	0.691188	0.720781		0.806745	0.376036		0.768185
BP3268		membrane-bound transglycolase	-	-	-	-	-	-	+	+	-	+	+	+	Unknown	Unknown function													0.248011	0.553316		0.241258	0.940749	0.497587	1.36671			0.769928	0.553316
BP3270		thiol:disulphide interchange protein (periplasmic)	+	+	+	+	+	+	-	-	-	+	+	+	Periplasmic	Protein fate	0.781322	0.517743	0.497507	0.849821	1.32044	0.317616	0.264337	1.09142	0.912449	1.3663	0.28906	0.978104					0.317616	0.357635				0.357635			0.562048		0.372711	0.185735	0.835844	0.683193	0.209875	0.203627	0.908729
BP3274	folB	dihydroneopterin aldolase	+	+	+	+	-	+	+	-	-	-	-	-	Cytoplasmic	Biosynthesis of cofactors, prosthetic groups, and carriers	0.497507	0.517743	0.497507	0.541124	0.601901	0.664644	0.553151	0.497507		0.622808	0.604887	0.622808	0.769336	0.832207		0.748388						0.748388			0.357884	0.372711	0.372711	0.388669			0.439184	0.42611	0.41423
BP3276		conserved hypothetical protein	-	-	+	-	-	-	-	+	+	-	-	-	Unknown	Protein fate					0.135312				0.130614	0.140012	0.135984					0.168244	1	0.718242	0.527039	0.541791		0.527039	0.187087	0.586066					0.0856536	0.0977969
BP3277		enoyl-CoA hydratase	+	+	+	+	+	+	-	-	-	-	-	-	Cytoplasmic	Fatty acid and phospholipid metabolism	3.6572	3.25694	1.43023	3.40402	0.94527	0.664644	0.553151	1.43023	1.67026	1.3663	0.28906	0.297624	0.367646												2.25132	2.3446	3.64344	6.26724	1.37882	1.5743	0.689728	1.22498	1.49905
BP3284	atpF	ATP synthase B chain	+	+	+	+	+	+	+	+	+	+	+	+	Cytoplasmic Membrane	Energy metabolism	3.27564	1.70436	1	0.499214	1.20983	0.613167	0.51031	0.458975	1.16783	1.25186	1.21584		16.5934	26.6135	13.9631	8.35097	14.3354	16.1416	28.9019	5.06539	7.13686	6.49877	11.7141	9.28627	0.719355	0.343845	0.749158	0.781233	0.765833	0.401331	0.405169	0.393107	1.98952
BP3285	atpH	ATP synthase delta chain	+	+	+	+	+	+	+	+	+	+	+	+	Cytoplasmic	Energy metabolism	4.05874	2.58748	4.05874	2.00802	4.91041	3.32163	3.57946	5.01985	2.90362	2.31113	2.24463	4.03021	2.85488	8.39698	8.0439	4.84284	5.42227	3.74015	2.77714	4.9784	4.02236	2.77714	3.08818	4.15904	2.31588	3.76066	2.41182	2.51508	1.90412	2.81505	5.40288	3.47627	3.37936
BP3286	atpA	ATP synthase alpha chain	+	+	+	+	+	+	+	+	+	+	+	+	Cytoplasmic	Energy metabolism	9.56412	7.51894	7.22506	9.0625	6.98292	11.1312	5.93391	7.22506	8.43762	8.40558	5.51285	9.71908	3.57869	3.87115	3.70837	5.73574	3.0917	2.06539	2.73545	2.81202	0.632338	1.75633	3.44538	2.65929	5.58488	2.8565	5.81626	5.24557	5.53319	5.87119	5.09517	3.8835	4.80567
BP3287	atpG	ATP synthase gamma chain	+	+	+	+	+	+	+	+	-	+	-	-	Cytoplasmic	Energy metabolism	3.27564	2.92883	3.27564	2.59898	5.22672	4.37608	4.80339	5.55148	3.28669	4.10063	5.97041	3.52318	0.340292	0.767752		0.690425	0.293985	0.331026	0.690425	0.340292					3.99349	5.24627	2.45397	3.83627	5.36304	3.77761	3.81374	2.80555	4.62223
BP3288	atpD	ATP synthase beta chain	+	+	+	+	+	+	+	+	+	+	+	+	Cytoplasmic	Energy metabolism	5.75282	6.87817	7.55401	10.5995	6.02043	5.70738	5.13182	11.0126	5.8114	6.70373	5.61179	7.20171	1.62415	1.19205	1.683	1.85317	2.16832	2.14014	1.57992	1.62415	1.21097	2.14014	1.19205	1.75687	11.9183	13.8878	12.412	12.2287	16.7559	10.2258	14.6257	7.84243	15.4349
BP3289	atpC	ATP synthase epsilon chain	+	+	+	+	+	+	-	-	-	+	-	+	Cytoplasmic	Energy metabolism	0.748532	0.778978	0.748532	1.86568	2.07523	2.29155	1.90715	0.748532	0.874156	2.14731	0.910092	0.937055													1.23391	1.28503	0.560768	1.34005	1.31363	1.49987	1.51421	2.53857	2.4678
BP3301		binding-protein-dependent transport protein (pseudogene)	+	-	-	+	-	-	-	-	-	-	-	-	Unknown	Transport and binding proteins	0.468038	0.357557	0.343582	0.243886	0.1328					0.137413						0.16512									0.0789617	0.167982	0.0822331	0.175174	0.0840634				0.0913937
BP3303		conserved hypothetical protein	-	+	+	+	+	+	-	-	-	-	-	-	Cytoplasmic Membrane	Unknown function	0.297523		0.297523		0.359954	0.397476	0.3308	0.629525	1.16783	0.372457	0.36174	0.372457													0.452852	0.471613		0.491805	2.26987	2.08939	2.61646	3.08758	3.0015
BP3320		conserved hypothetical protein	+	+	+	+	+	+	+	+	-	+	-	+	Cytoplasmic	Hypothetical proteins	0.597816	0.985579	0.947057	0.308116	0.723259	0.378448	0.314964	0.28328	0.698146	0.354626	0.344422	1.18558	0.924453	0.473858	0.957951	0.899281	0.798652	1.42464	0.426132	0.43806		0.899281		1	0.430042	0.709495	1	1.04281		0.522735	0.250071	0.811145	0.497749
BP3321		amidase	-	-	-	-	-	+	-	+	+	-	+	+	Cytoplasmic	Unknown function												0.181125						0.690425	1.21799	0.973487		2.12616	0.497684	0.242022						0.126513		0.254826	0.382148
BP3322		binding-protein-dependent transport protein	-	-	-	-	+	+	+	+	+	+	+	+	Periplasmic	Transport and binding proteins			0.164852		0.199444			0.164852				0.206372	2.56155	1.56759	3.08897	2.89978	2.5753	1.7482	2.10844	2.56155	1.58109	1.4097	1.56759	4.22116		0.1235		0.128788	0.126249	0.297552	0.145527	0.291455	0.137258
BP3326		inner membrane protein	-	-	-	+	+	-	-	-	-	+	+	+	Cytoplasmic Membrane	Unknown function								0.28328						1.58419		0.426132							0.473858		0.203779	0.447859		0.221308	0.216945	0.247702		0.242627	0.497749
BP3329	surA	outer membrane (permeability) protein	-	-	-	-	+	-	+	+	+	+	+	+	Outer membrane	Cell envelope							0.200018			0.110696			2.1956	1.73077	0.92682	1.74307	2.66946	2.77714	1.20164	1.79186	0.81137	2.77714	2.37503	1.73077					0.0677192	0.157303	0.158807		0.228567
BP3330	surA	peptidyl-prolyl cis-trans isomerase	+	+	+	+	+	+	+	+	-	+	+	+	Periplasmic	Protein fate	1.44995	1.24989	2.62121	1.57707	2.07523	2.66946	1.61212	2.29973	2.68569	2.50143	2.7961	1.50353	0.839812	0.283665	0.561423	3.00581	1	1.126	1.126	1.15752		0.816944		1.61848	1.04303	0.899768	0.899768	1.56104	2.84794	1.26784	2.61646	2.24504	2.4678
BP3332	garK	glycerate kinase	-	-	-	-	-	-	-	+	+	-	-	-	Cytoplasmic	Energy metabolism																	0.922522	0.319153	0.664679			1.44375	0.739123	0.739123						0.185517
BP3333	pykA	pyruvate kinase	+	+	+	+	+	+	-	+	+	+	-	-	Cytoplasmic	Energy metabolism	1.23194	1.28204	0.877322	0.604534	1.06141	1.17206	0.975447	1.05029	1.22655	0.69579	0.675769	1.09828	0.408708			0.397579	0.35309	0.836086	0.193921	0.408708		0.193921	0.21564	0.442108	1.31891	1.71295	1.21592	1.97669	1.57335	1.79641	1.08752	1.39013	0.874481
BP3339		ABC transport ATP-binding subunit	-	-	-	-	-	-	-	-	-	+	-	-	Cytoplasmic Membrane	Cell envelope																0.357635
BP3341		periplasmic protein	+	+	+	+	+	+	-	-	-	+	+	+	Periplasmic	Cell envelope	2.48634	3.35033	3.21938	2.00802	0.966431	1.06717	2.05265	3.21938	3.75968	4.03021	1.56488	1													1.78856	0.964224	1.38307	1.00551	1.90412	1.6143	1.13619	1.10237	1.07164
BP3342	pal	peptidoglycan-associated lipoprotein	-	-	-	+	+	+	+	+	+	+	+	+	Outer membrane	Cell envelope			0.372399	0.405047	0.450541			0.372399	0.932875				6.27637	10.2379	11.8267	15.7583	19.4164	9.20673	15.7583	7.76262	4.02236	15.7583	10.2379	24.3115	2.31588	3.04064	1.86266	2.51508	1.41385	2.81505	2.84197	2.12953	1.53714
BP3343	tolB	TolB-like translocation protein	+	-	+	+	+	+	+	+	+	+	+	+	Periplasmic	Cell envelope	0.141229	0.146974	0.141229	0.153611	0.351127				0.338935	0.176799	0.352869	0.176799	9.63478	12.0858	9.9839	8.68238	12.7772	8.02831	6.8207	8.92541	3.96197	7.40834	8.92748	6.96523	0.699799	0.45943	0.874684	0.34954	0.894153	1.3901	1.03068	1	0.809977
BP3344		Proline-rich inner membrane protein	-	-	-	-	-	-	-	-	-	+	+	+	Cytoplasmic	Cell envelope														0.524029				1	0.471249				0.524029
BP3345		TolR-like translocation protein	-	-	-	-	-	-	+	-	+	+	+	+	Cytoplasmic Membrane	Transport and binding proteins				0.814156		1	0.832252					0.937055	4.58336	1.25211	1.19946	2.58028	2.29155	6.88445				2.58028	2.86927	4.95792					0.57325			0.64111	1.42818
BP3346		TolQ-like translocation protein	-	-	-	-	+	+	+	+	+	+	+	+	Cytoplasmic Membrane	Cell envelope	0.543081											0.67986	3.08994	2.00904	4.74944	3.00581	1.60453		0.816944	0.839812	2.61679	4.45856	0.908442	3.34245						0.474874	0.479416	0.465144	1
BP3348	proS	prolyl-tRNA synthetase	+	+	+	+	+	+	+	+	+	+	+	-	Cytoplasmic	Protein synthesis	3.98312	4.99187	4.5149	2.42161	3.41399	3.76987	3.88176	3.03635	2.82288	3.27435	4.24481	4.37057	0.322306		0.163734	0.479714	0.278446	0.153706	0.153706	1.04754	0.454111	0.652512	0.170921	1.13314	2.86528	3.8131	2.79615	2.91587	4.13136	4.45059	3.98562	2.79162	3.99384
BP3395		ATP-dependent RNA helicase	-	+	+	-	-	-	+	+	+	+	+	+	Cytoplasmic	DNA metabolism					0.672433	0.172221	0.143332	0.264299	0.474702	0.161381	0.494217	0.508859	0.628579	0.442108	0.206573	0.611463	0.742529	0.611463	1.57992	0.199349	0.280872	0.836086	0.21564	0.929727								0.110413
BP3398	ilvE	branched-chain amino acid aminotransferase	+	+	+	+	+	+	-	-	-	-	-	-	Cytoplasmic	Amino acid biosynthesis	1.3652	1.78507	1.3652	0.814156	1.26274	1.39437	1.16047	1.3652	0.874156	1.3066	0.910092	0.59772				0.343817									0.343468	1.02275	1.28503	0.815394	1.04552	0.912642	0.921372	1.79568	1.42818
BP3403		UTP--glucose-1-phosphate uridylyltransferase	-	-	-	-	+	+	+	+	-	+	+	+	Cytoplasmic	Cell envelope	0.497507							0.497507	0.581002			0.297624	0.769336		0.797214	0.748388	0.664644	0.357635		0.769336		0.357635				0.178109			0.182073	0.683193	0.439184	0.42611	0.19795
BP3416	purH	bifunctional purine biosynthesis protein	+	+	+	+	+	+	-	+	+	+	-	+	Cytoplasmic	Purines, pyrimidines, nucleosides, and nucleotides	0.748532	0.606846	0.748532	0.300912	0.705487	0.779028	0.648348	0.748532	0.157412	0.937055	0.708987	0.937055	0.427819			0.202762		0.416169	0.202762	0.427819		0.416169	0.46278	0.712548	0.419475	0.560768	0.436854	1.17315	1.85781	1.31307	1.7127	0.790215	1.25031
BP3418	ruvA	holliday junction DNA helicase	+	-	-	-	-	-	-	-	-	-	-	-	Cytoplasmic	DNA metabolism	0.458975	0.477644	0.458975					0.458975		1.25186							0.613167		0.690425			0.690425				0.343845							0.832612
BP3420		serine/threonine dehydratase	+	+	-	-	+	-	-	+	-	-	-	-	Cytoplasmic	Amino acid biosynthesis		0.213148	0.425973	0.463318	0.247794	0.273625	0.473616		0.776338			0.256401					0.273625	0.308101		0.316725					0.147336			0.160009		0.179093	0.58684	0.56937
BP3421	ruvB	holliday junction DNA helicase	-	-	-	-	-	-	+	-	-	+	+	+	Cytoplasmic	DNA metabolism													0.248011	0.856159		1.05928	0.683774	0.241258									0.120151		0.122825			0.137365	0.133536
BP3425		carbonic anhydrase	+	+	+	+	+	+	-	+	-	+	+	-	Cytoplasmic	Amino acid biosynthesis	5.15509	5.36477	3.75381	4.80686	2.55745	2.82404	2.35031	1.66792	1.47665	1.12593	5.37328	1.58291				1.35295	0.361157	0.856144	0.406662			0.406662	0.452208		4.29327	4.47115	7.62043	2.9326	1.27735	2.27941	1.47239	3.78518	2.62408
BP3432	cysI	sulfite reductase	-	+	+	-	+	+	-	+	+	-	+	+	Cytoplasmic	Energy metabolism					0.281967	0.311359	0.541782	0.114	0.417394	0.447428	0.283366	0.142712					1.02144	0.937041	1.15014	0.360404	0.24838	0.537645	1.27895	0.190694						0.0996825	0.20574	0.09764
BP3433		conserved hypothetical protein	-	+	+	-	-	+	-	+	-	+	+	+	Unknown	Hypothetical proteins			0.330781		0.851941	0.940749		0.330781	0.822361	0.414091	0.402176	0.414091			0.53005		0.940749		0.497587	0.511515		0.497587	0.553316						0.253323
BP3438		IclR family transcriptional regulator	-	-	-	-	+	-	-	+	-	-	+	+	Cytoplasmic	Unknown function							0.235893		0.516016					0.354898		0.319153	0.28344	0.664679		0.683284		0.664679	0.354898							0.185517	0.187292	0.181716
BP3439	dnt	dermonecrotic toxin	-	+	+	-	-	+	-	+	+	-	-	-	Cytoplasmic	Cellular processes					0.109435	0.120843	0.0498507	0.044836	0.505541	0.351819	0.223832	0.477451					1.25415	0.730005	0.730005	0.511515	0.19708	1.41217	0.388326	0.637979					0.0343368				0.0753139
BP3440	tctC71	Tripartite tricarboxylate transporter family receptor	+	+	-	+	+	+	-	-	-	+	-	-	Periplasmic	Unknown function	3.6572	4.40581	2.20488	1.95826	0.94527	0.317616	0.264337	0.497507	0.277646		0.28906				0.380968	0.357635									3.4985	2.73982	1.65181	1.72253	0.835844	0.435023	0.689728	0.669194	0.41423
BP3441		conserved hypothetical protein	+	+	+	+	+	+	+	+	+	+	+	+	Unknown	Unknown function	0.372399	0.831305		1.39992	0.966431		1.43103	0.798813	0.932875	0.46619	1.56488	1.61124	1.99032	5.38523	3.98416	1.20164	6.70626	1.93612	1.93612	3.84484	0.81137	1.20164	1.33622	3.08818	1.32805	9.26522	3.04064	6.89315	11.1305	6.45357	12.83	6.32133	7.3465
BP3442	pyrD	dihydroorotate dehydrogenase	-	-	-	-	-	-	+	+	+	+	+	+	Cytoplasmic Membrane	Purines, pyrimidines, nucleosides, and nucleotides													1.02799		1.47842	5.12234	2.43982		0.640781	3.36615		2.25893	2.00904	1.54332
BP3456	maeB	NADP-dependent malic enzyme	+	+	+	+	+	+	-	-	-	-	-	-	Cytoplasmic	DNA metabolism	0.477466	0.496887	0.892983	0.121649	0.276519	0.468063	0.389547	0.111844	0.266918	0.438601	0.425981	0.140012													0.750811	0.457069	0.668985	0.373012	0.365659	0.4175	0.421493	0.522553	0.507985
BP3467		exported protein	-	-	+	+	+	+	+	+	+	+	+	+	Periplasmic	Cell envelope					0.205163			0.0834341	0.634225	0.104448	0.101442	0.21229	1.67385	1.81064	1.03222	3.00581	2.66946	2.18112	2.18112	2.44406	0.181784	2.78964	1.81064	1.81064		0.127042	0.127042	0.132481	0.197987	0.226056	0.228218	0.0714605	0.291714
BP3468		hypothetical protein	+	+	-	+	+	+	-	-	-	+	-	-	Unknown	Hypothetical proteins	0.664771	1.56275	0.664771	0.723052	0.804263		1.66963	0.664771											1			1			1.08023	0.498019	1.91429	0.519341	1.15003	0.58128	1.32563	2.18855	1.25031
BP3471	coaD	phosphopantetheine adenylyltransferase	+	+	-	+	+	+	+	+	+	+	+	+	Cytoplasmic	Biosynthesis of cofactors, prosthetic groups, and carriers	1.99817	0.891121	1.38622	0.931363	1.03597		0.441838	1.38622	0.464084				2.14363	1.43236	7.15201	5.2964	1.14396	1.2881	0.597786		0.865823	2.08526	0.664738	0.664738	2.53277	1.0385	2.02636	1.56104	0.655776	1.74722	1.22371	0.340361	0.712958
BP3473	ftsY	cell division protein	-	-	-	-	-	-	+	-	-	-	-	-	Unknown	Cellular processes				0.248598									0.353441		0.366248	0.343817
BP3483		haloacid dehalogenase-like hydrolase	+	+	-	+	+	+	-	-	-	-	-	-	Cytoplasmic	Cellular processes	0.212164	0.220793	0.212164			0.28344	0.235893	0.212164			0.257956											0.319153			0.152621	0.937376	0.158944	0.977509	0.338391	0.185517	0.187292		0.367898
BP3484	ribB	3,4-dihydroxy-2-butanone 4-phosphate synthase	+	+	+	-	+	+	+	+	+	-	+	+	Cytoplasmic	Biosynthesis of cofactors, prosthetic groups, and carriers	0.197961	0.206013	0.640852	0.215317	1.07461	0.856146	0.71253	0.411187	0.480195	0.514747	0.779172	0.247819	0.991004	0.331141	0.317217	0.297789	0.856146	0.964019	0.297789	0.306124	0.431312	1.33614	1.07199	0.331141		0.148304		0.321232	0.490786	0.359544	0.174754	0.548884	0.342359
BP3485	ribH	6,7-dimethyl-8-ribityllumazine synthase	+	-	-	+	+	+	-	-	-	+	+	+	Cytoplasmic	Biosynthesis of cofactors, prosthetic groups, and carriers	1.09142	0.517743	0.497507	0.541124	0.601901			3.6572				0.622808				0.748388									4.53431	1.3488	3.64344	1.40654	2.02701	0.954344	1.58935	2.26696	3.04503
BP3486	nusB	N utilization substance protein B	+	+	+	+	+	+	+	+	-	+	-	+	Unknown	Unknown function	2.6468	2.75446	1.80042	1.1871	2.17821	1.45808	2.00179	0.497507	1.27459	2.25387	0.604887	0.622808	0.769336	0.832207		0.748388	3.53599	1.6418	0.748388	0.769336		1.6418	0.832207		0.357884	0.817645		0.388669	0.835844	0.954344	0.963472	0.42611	1.49905
BP3490	pyrF	orotidine 5'-phosphate decarboxylase	+	+	+	+	+	+	-	-	-	+	+	+	Cytoplasmic	Unknown function	1.09142	0.517743	0.781322	1.1871	0.94527	1.91072	0.264337	1.80042	1.67026	1.3663	0.604887	0.978104													0.562048	2.3446	1.3488	1.40654	1.68857	2.31438	1.9464	1.88846	1.83581
BP3493	brkB	serum resistance protein	-	-	-	-	-	-	-	-	-	+	-	-	Cytoplasmic Membrane	Transcription													0.658717
BP3495	groEL	60 kDa chaperonin	+	+	+	+	+	+	+	+	+	+	+	+	Cytoplasmic	Protein fate	1570.44	1103.53	961.185	2408.03	479.633	153.195	121.265	28314.7	296.832	123.492	309.035	407.402	49.2988	62.4504	33.1869	59.1743	38.2948	26.3682	45.4789	25.6205	12.5341	26.3682	27.7142	31.0093	1.67451e+09	1.92341e+09	1.58112e+08	7.52915e+07	8.54928e+09	1.51704e+08	2.75709e+08	1.56057e+07	2.60044e+07
BP3496	groES	10 kDa chaperonin	+	+	+	+	+	+	+	+	+	+	+	+	Cytoplasmic	Protein fate	78.6216	60.6878	78.6216	63.4284	38.3151	30.8695	9.18309	23.1068	91.8165	20.8879	14.4323	28.9264	8.58472	1.43236	8.89579	17.8562	1.14396	3.00581	5.2964	12.7721	25.8626	5.2964	3.34245	13.8158	102.011	79.1859	79.1859	61.4218	80.9485	123.999	125.185	19.7908	6.87681
BP3511		hypothetical protein	+	-	-	-	-	-	+	+	-	+	+	+	Unknown	Hypothetical proteins	0.748532	0.778978	0.748532										1.15752	2.86927		4.45856	1	2.58028	1.126	1.15752				2.86927
BP3518		phospholipase D family protein	-	-	-	-	-	-	-	-	-	+	-	-	Cytoplasmic Membrane	Cellular processes
BP3521		membrane protein	-	-	-	-	-	-	-	+	+	+	-	-	Unknown	Energy metabolism															0.197942	0.380577	0.165026	0.185819	0.584707	0.19102		0.185819	0.20663	0.423202
BP3522		membrane protein	-	-	-	-	-	-	-	+	+	+	+	+	Cytoplasmic Membrane	Unknown function															0.366248	1.126	1	0.718242	0.343817	1.614		0.718242	0.382324	0.382324
BP3526	rnr	ribonuclease R	+	+	+	+	+	+	-	-	-	-	-	-	Cytoplasmic	Transcription	0.262346	0.273017	0.172046		0.667222		0.291688	0.451972	0.415305	0.819098	0.20918	0.445188				0.127305	0.113059		0.394641		0.184386	0.394641			0.123762	0.0634		0.0661145	0.131759	0.150438	0.398988	0.147356	0.218432
BP3527		tRNA/rRNA methyltransferase	-	-	+	-	-	-	-	-	-	-	-	-	Cytoplasmic	Protein synthesis	0.28328		0.947057				0.314964	0.28328	0.330822		0.726847	0.354626									0.617202		0.473858			0.212222		0.221308		0.522735	0.250071		0.497749
BP3528		Cys/Met metabolism PLP-dependent enzyme	+	+	+	+	+	+	-	-	-	-	-	-	Cytoplasmic	Biosynthesis of cofactors, prosthetic groups, and carriers	0.748532	1.00691	1.20104	0.590694	0.657038	0.22655	0.603823	0.543081	0.19804	0.21229	0.660298	0.937055							0.255095						0.53846	0.560768	0.560768	0.424273	0.57325	0.654521	0.660781	1.46913	0.291714
BP3529		conserved hypothetical protein	-	-	-	-	+	-	-	+	-	+	+	+	Cytoplasmic	Energy metabolism												0.338424		0.452208		0.406662	0.760342	0.406662	0.406662			0.856144		0.952031					0.207033	0.236385	0.238646
BP3530	hupB	DNA-binding protein Hu-beta	+	+	+	+	+	+	+	+	+	+	+	+	Cytoplasmic	DNA metabolism	102208	4.2346e+06	161991	279248	123655	212.985	42.3875	1.61993e+06	296.832	506.179	28.0941	17.0652	2.32216	2.51192	2.4063	5.83908		2.25893	2.25893	2.32216	3.27179		6.49305	6.49305	2925.27	10.2125	763.798	315.885	76.3103	87.129	3589.81	1385.26	211.629
BP3532	exbB	MotA/TolQ/ExbB proton channel family protein	-	-	-	-	-	-	-	-	-	+	+	+	Cytoplasmic Membrane	Energy metabolism
BP3533	exbD	biopolymer transport protein ExbD/TolR	-	-	-	-	-	-	-	-	-	+	+	-	Cytoplasmic Membrane	Energy metabolism
BP3534	basR	response regulator protein	-	-	-	+	+	+	+	-	-	-	+	-	Cytoplasmic	Regulatory functions			0.798813	0.405047			0.41405	0.372399		0.46619		1	0.575871	0.622932	0.596738	1.20164								0.622932	1.32805	0.598437	0.278985	0.624059	0.611757	0.325628	0.705168	0.318956	1.07164
BP3537	argG	argininosuccinate synthase	+	+	+	+	+	+	+	+	+	+	+	+	Cytoplasmic	Amino acid biosynthesis	1.38622	0.724238	1.38622	0.931363	0.657038	1.14396	0.952064	1.02453	1	1.28257	1.24566	1.07195	1.85727	1.43236	1.37214	3.69737	2.11147	1.04687	2.68412	1.32415	1.51627	2.68412	1.43236	1.71379	0.737002	0.767536	0.767536	1.56104	0.919795	1.0502	1.96198	1.18728	1.8505
BP3538	argF	ornithine carbamoyltransferase	+	+	+	+	+	+	+	+	+	+	+	+	Cytoplasmic	Amino acid biosynthesis	3.75381	5.36477	1.26444	2.29921	1.52977	2.22826	1.85447	2.11388	1.47665	1.58291	0.691981	1.12593	0.880108	0.452208	0.911999	1.35295	1.68923	1.90207	1.35295	2.57925	0.589002	2.50902	2.11511	0.452208	3.17912	3.86197	4.47115	3.45258	1.61888	2.27941	3.31375	1.81052	0.748855
BP3539	argD	acetylornithine aminotransferase	+	+	+	+	+	+	+	+	-	+	-	-	Cytoplasmic	Amino acid biosynthesis	1.33483	1.38913	1.61684	0.899025	1	1.43191	1.19171	1.33483	1.25172	0.748381	1.00496	1.34178	0.286917	0.310364	0.297313	0.279104	0.247873		0.279104	0.286917		0.279104	0.310364		0.594589	1	0.288043	1.04281	0.457827	0.522735	0.946182	0.918014	0.688204
BP3543		D-isomer specific 2-hydroxyacid dehydrogenase	+	+	+	+	+	+	-	-	-	-	-	-	Cytoplasmic	Central intermediary metabolism	2.44237	2.1685	1.75079	1.56806	0.497468	0.549324	0.457176	1.44167	0.748405		0.499936	1.44549												0.687814	0.830621	1.31162	1.31162	1.36777	1.34081	1.00966	0.565725		0.342359
BP3551	ahpD	antioxidant protein	+	+	+	+	+	+	+	+	+	+	+	+	Unknown	Cellular processes	6.12037	9.18233	4.05874	8.02756	6.07319	8.1765	9.8103	6.12037	5.86232	7.66183	4.93477	9.23935	6.27637	2.15296	2.06243	4.84284	3.32163	1.20164	1.93612		0.81137	1.93612		3.08818	3.61105	3.04064	4.58512	6.89315	3.84437	4.38939	4.43137	5.24203	4.17959
BP3552	ahpC	alkyl hydroperoxide reductase	+	+	+	+	+	+	+	+	+	+	+	+	Cytoplasmic	Unknown function	13.6319	24.0467	11.3267	10.1692	23.5352	8.28178	6.89253	16.3196	13.2276	9.58131	9.30562	9.58131	6.00253	3.64124	3.48813	4.45856	5.18569	4.45856	4.45856	4.58336		2.25893	6.49305	6.49305	16.622	54.4063	28.5605	29.7833	20.9582	33.3354	64.1097	32.6524	43.917
BP3554	risA	response regulator protein	+	+	+	+	+	+	+	+	+	+	+	+	Cytoplasmic	Unknown function	4.32019	3.08448	2.3895	4.69895	2.89089	2.50453	1.57149	2.3895	1.16783	5.40827	4.38299	2.99131	3.69508	6.03014	1.00876	0.94698	1.33595	2.12616	0.94698	0.973487	0.648234	4.45856	3.13595	1.67275	7.71902	3.23651	5.24627	5.47089	3.30855	5.25432	2.10938	5.9979	2.4678
BP3558		chromosome partition protein	+	+	+	+	+	+	+	+	+	+	+	+	Cytoplasmic	Unknown function	0.201331	0.320363	0.418449	0.394415	0.575081	0.268968	0.725584	0.362623	0.359506	1.05178	1.02152	0.741588	0.916062	1.09163	0.581074	1.46104	1.38763	0.463079	1.26385	0.916062	0.438653	1.16802	1.19425	0.425019	0.558553	0.356104	0.150828	0.37135	0.594641	0.678945	0.630249	0.665033	0.922026
BP3559		membrane protein	-	-	-	+	+	+	+	+	-	+	+	+	Cytoplasmic Membrane	Cell envelope	0.220057	0.229008			0.266232		0.244669		0.256988				0.340292	0.767752	0.352623	1.08063	1.74444	0.690425	0.690425	1.11088		0.690425		0.767752	0.158299	0.343845		0.358566	0.168527	0.401331	0.19426	0.188476	0.382148
BP3560	ligA	DNA ligase	+	+	+	+	+	+	+	+	+	+	+	-	Cytoplasmic	DNA metabolism		0.0934195	0.0897682	0.19869	0.337339	0.372503	0.203107	0.27883	0.325626	0.349056	0.222103	0.349056	0.585071	0.983484	0.446803	0.884428	0.643052	0.56914	0.419438	0.138816		0.884428	0.466415	0.305571	0.0645752	0.136852		0.142712	0.139899	0.243811	0.0792447	0.156459	0.152098
BP3561	par27	peptidyl-prolyl cis-trans isomerase	+	+	+	+	+	+	+	+	+	+	+	+	Periplasmic	Protein fate	6.54214	16.2434	15.6085	9.68118	107.104	82.7264	98.4298	38.1235	72.3158	77.5192	84.8562	60.9147	3.95141	4.27432	6.22003	3.00581	4.24875	4.78408	5.83908	8.58472	4.35356	5.83908	5.3199	7.80936	5.50571	6.66813	8.8927	12.1939	17.696	22.944	29.7479	17.3994	16.9143
BP3568		exported protein	+	+	-	+	+	+	-	-	-	+	-	-	Periplasmic	Unknown function	1.84616	1.33943	1.55716	1.12539	0.217645	0.497506		0.578389							0.596738	0.270614									0.744303	0.964224	0.964224	0.808327	0.137771	0.157303	0.158807	0.318956	0.149784
BP3571		aminotransferase	+	-	+	+	+	+	-	-	-	-	-	-	Cytoplasmic	Amino acid biosynthesis	0.718371	1.04068	0.220057	0.239349	0.266232		0.244669		0.256988	0.27548	0.267553														0.158299	0.343845	0.343845	0.561215	0.550152		0.405169	0.393107	0.598125
BP3572		solute-binding periplasmic protein	+	+	-	+	+	+	-	-	-	-	-	-	Periplasmic	Transport and binding proteins	1.15467	0.427912	0.411187	0.215317	0.775325	0.549324		0.411187	0.231185	0.802256															0.63895	0.4801	0.308044	0.154654	0.151605		0.174754	0.352177	0.342359
BP3575		exported protein	+	+	+	+	+	+	-	-	-	-	-	-	Unknown	Transport and binding proteins	1	0.804296	0.361044	0.392697	0.677726	0.482336	0.194113	0.560181	0.203886	0.218557	0.212268														0.55596	0.419664	0.270479	0.603783	0.765833	0.675793	0.494511	0.479789	0.466414
BP3582		ferredoxin	+	-	-	+	+	-	-	-	-	+	-	-	Cytoplasmic	Energy metabolism	2.3895	4.49592	1	1.08767				1	1.16783																0.719355	0.749158	0.749158	0.781233	1.82995	0.874407		3.7002
BP3584		conserved hypothetical protein	+	+	+	+	+	+	+	-	-	+	-	+	Cytoplasmic	Protein synthesis	6.65942	9.7298	2.96392	4.97782	5.53691	2.29155	7.40425	2.96392	2.00317	3.71041	3.60365	8.33665	4.58336	1.25211		4.45856									3.29219	4.98896	4.98896	3.57538	5.1	4.0018	1.51421	3.9198	5.54472
BP3589	trpB	tryptophan synthase beta chain	+	+	+	+	+	+	+	+	-	+	+	+	Cytoplasmic	Amino acid biosynthesis	0.32179		0.156146	0.169836	0.601901	0.208604	0.357781	0.881652	0.182352	0.402835	0.189849	0.856159	0.241462	0.261195	0.250212	0.484061	0.91367	0.484061	0.234888	0.769336		0.748388		0.538275	0.63422	0.116978	0.241071		0.381007	0.435023	0.603736	0.585763	0.908729
BP3590	trpA	tryptophan synthase alpha chain	+	+	+	+	+	+	+	+	+	+	+	-	Cytoplasmic	Amino acid biosynthesis	2.96392	5.00434	4.13396	2.17335	1.03597	2.11147	3.9147	2.4579	1	6.01987	1.92163	3.07694	0.839812	2.00904	0.870243	1.8067	1.60453	1.8067	1.8067	1.85727	1.18325	0.816944	2.00904	1.43236	3.99349	4.77139	6.18753	4.97568	4.8776	4.2048	5.62237	4.75479	5.30292
BP3591	accD	acetyl-coenzyme A carboxylase carboxyl transferase subunit beta	+	+	+	+	+	+	+	+	+	+	+	+	Cytoplasmic	Fatty acid and phospholipid metabolism		0.237856	0.22856	0.248598	0.577655	0.305344	0.832252	0.22856		0.937055	1.269	0.937055	1.15752	1.7459	1.67249	0.718242	1.39437	0.718242	1.126		1.04029	1.57006	0.798684	1.7459	0.343468	0.171227	0.171227	0.178558	0.175039	0.4175	0.421493	0.195759	0.623237
BP3594	metH	5-methyltetrahydrofolate--homocysteine methyltransferase	-	-	-	-	-	-	-	+	+	-	-	-	Cytoplasmic	Amino acid biosynthesis										0.0756299							0.16332	0.376552	0.279104	0.0934234		0.183898	0.310364	0.101058
BP3597	thiG	thiazole biosynthesis protein	+	+	+	+	+	+	+	+	+	+	+	+	Cytoplasmic	Cell envelope	0.297523		0.297523	0.684716	1.70999		0.699935	1	1.16783	0.788076	1.21584	0.788076	0.460085	0.497684	1.00876	0.447557	0.397476	0.94698	0.94698		1.37159	1.50428	0.497684		1.01674	2.22045	0.471613	0.491805	1.82995	2.08939	1.65495	0.85649	1.17682
BP3598	thiD	phosphomethylpyrimidine kinase	+	-	-	+	+	+	-	-	-	-	-	-	Unknown	Biosynthesis of cofactors, prosthetic groups, and carriers	0.70418	0.732823		1.22438	0.400191																				0.809768	0.247808	2.05639	0.550128	0.539284		0.993723	0.964139	0.937261
BP3599		protein-L-isoaspartate O-methyltransferase	+	-	+	+	+	+	+	+	-	+	+	+	Cytoplasmic	Protein fate	0.664771	0.691811	0.313273	0.340738				0.664771	0.776338		1.82578	0.392173	2.32216	0.524029	0.501994	3.00581	1.41498	1	2.25893	1.63787		1	0.524029		0.225355	0.793477		0.827449	1.15003	0.926135	0.58684	1.71142	1.6637
BP3602		cytidylyltransferase	-	-	-	-	+	+	-	-	-	-	-	-	Cytoplasmic	Unknown function																										0.372711	0.817645		0.835844	0.435023	0.963472		1.49905
BP3606		potassium channel protein	-	-	-	-	-	-	-	-	-	+	+	+	Cytoplasmic Membrane	Transport and binding proteins								0.237746	0.277646			0.297624				0.357635	0.317616	0.357635
BP3608	rpsL	30S ribosomal protein S12	+	-	+	+	-	+	-	-	+	-	-	-	Cytoplasmic	Unknown function	2.3895	2.48669	2.3895	2.59898		1.33595		1	2.79052	2.99131	1.21584	1.25186			1.60242				1.50428		2.17877		1.67275	1.67275		0.749158	0.749158	1.86675		0.874407		0.85649	0.832612
BP3609	rpsG	30S ribosomal protein S7	+	+	+	+	+	+	+	+	+	+	+	+	Cytoplasmic	Protein synthesis	12.5239	19.7097	10.0743	13.6219	15.1519	13.4587	13.9247	6.3033	9.36859	12.6116	5.91308	12.6116	2.78414	3.01166	2.88502	1.6418	2.40527	2.70833	1.6418	2.78414		5.50144	0.832207	3.01166	3.4985	7.54722	1.3488	3.79943	3.72454	8.80901	4.29325	2.26696	5.24821
BP3610	fusA	elongation factor G	+	+	+	+	+	+	+	+	+	+	+	+	Cytoplasmic	Protein synthesis	9.3495	10.5857	11.5134	6.80651	16.362	10.5011	7.99099	13.5242	10.0201	6.45343	7.97267	8.99727	1.39082	1.70127	0.5875	4.45856	2.04256	1.52992	1.35295	1.76084	1.47192	1.01625	1.13007	3.279	13.7838	12.8041	13.3039	18.0518	15.8229	18.0661	25.4222	12.051	12.6711
BP3611	tuf	elongation factor Tu	+	+	+	+	+	+	+	+	+	+	+	+	Cytoplasmic	Protein synthesis	240.154	126.076	284.694	62.0483	174.036	96.2716	151.049	561.02	89.1911	59.8433	260.634	151.66	7.57041	4.13116	10.8568	9.42439	9.77247	10.1919	9.42439	8.94227	4.21487	11.0038	6.86275	14.2013	451.765	283.049	623.632	414.241	713.53	688.02	1290.27	405.662	372.7
BP3612	rpsJ	30S ribosomal protein S10	+	+	+	+	+	+	+	+	+	+	+	+	Cytoplasmic	Protein synthesis	30.5921	6.93029	23.1068	57.3703	11.3113	23.1269	14.2582	17.3112	26.9848	11.7042	5.56438	8.33665	7.07716	15.6394	10.6712	6.88445	6.11408	14.0642	6.88445	14.4579	9.97132	14.0642	4.95792	21.4512	6.72561	17.3107	17.3107	10.0184	17.696	15.137	35.5401	14.8269	7.78451
BP3613	rplC	50S ribosomal protein L3	+	+	+	+	+	+	+	+	+	+	+	+	Cytoplasmic	Protein synthesis	3.21938	4.22383	1.28708	2.70432	4.91041	2.46638	3.57946	2.48634	3.75968	3.11255	3.02299	5.08097	0.575871		1.28003	1.20164	1.06717	2.77714	0.560191	2.85488	1.74043	0.560191		3.08818	0.925865	1.86266	1.38307	3.17082	0.985686	0.698487	1.62974	1.10237	0.665101
BP3614	rplD	50S ribosomal protein L4	+	+	+	+	+	+	+	+	+	+	+	+	Cytoplasmic	Protein synthesis	13.244	13.7827	8.42457	10.7035	10.1923	8.09405	7.97196	9.84076	9.83845	6.35209	11.9648	8.97585	5.30311	2.67892	2.56627	4.12914	3.66709	3.21707	4.12914	4.24472	5.98057	4.12914	2.67892	5.73648	7.079	5.37148	5.37148	3.96408	3.21801	7.3665	4.47929	4.34594	3.49862
BP3615	rplW	50S ribosomal protein L23	+	+	+	+	+	+	+	+	+	+	+	+	Cytoplasmic	Protein synthesis	78.6216	18.5514	29.7545	19.3892	27.9554	13.7605	19.8202	29.7545	34.7482	9.58131	36.1766	37.2484	3.95141	9.28627	21.844	8.35097	13.7605	11.5132	15.4943	6.00253	22.4417	11.5132	12.8027	12.8027	9.80619	7.71646	7.71646	10.6497	5.86144	33.3354	15.7366	6.5553	3.23191
BP3616	rplB	50S ribosomal protein L2	+	+	+	+	+	+	+	+	+	+	+	+	Cytoplasmic	Protein synthesis	8.11194	7.28773	8.11194	11.6712	14.8465	6.83787	11.9307	8.11194	14.331	11.7042	11.3675	6.40746	2.18567	0.497684	1.60242	3.59446	2.50453	7.69943	4.45856	4.58336	11.1517	6.49877	3.99704	8.56176	2.13211	3.23651	3.23651	4.69444	3.30855	5.25432	4.51833	4.38382	3.59705
BP3617	rpsS	30S ribosomal protein S19	+	+	+	+	+	+	-	-	-	-	-	+	Cytoplasmic	Protein synthesis	8.25931	5.77729	16.6855	12.9109	4.2597	15.8581	3.9147	8.25931	2.33352	6.94967	2.42945	2.50143			3.20191				1.2881	3.08994	7.67122			3.34245	1.4374	1.49695	0.641497	2.75064	1.53027	0.748746		0.733405	1.6637
BP3618	rplV	50S ribosomal protein L22	+	+	+	+	+	+	+	+	+	+	+	+	Cytoplasmic	Protein synthesis	4.57659	3.08448	1.7153	1.86568	11.3113	6.11408	3.29543	2.96392	10.9186	0.937055	3.60365	0.937055	7.07716	11.1396	1.19946	6.88445	1	1.126	1.126	1.15752	6.4577	2.58028	2.86927	1.25211	4.79049	0.560768	3.42859	3.57538	1.31363	4.0018	5.87874	5.70373	3.81052
BP3619	rpsC	30S ribosomal protein S3	+	+	+	+	+	+	+	+	+	-	+	-	Cytoplasmic	Unknown function	4.66856	10.7191	1.99817	5.07786	2.41746	10.2249	5.19072	5.55148	10.3946	4.85928	5.67621	6.94967	3.08994	1.112	1.69721		3.4137	1.59327	3.00581	3.08994	5.56732	5.83908	3.34245	3.34245	2.28778	1.49695	2.90797	2.48457	2.4356	5.72049	4.90068	2.18855	2.12754
BP3620	rplP	50S ribosomal protein L16	+	+	+	+	+	+	+	+	+	+	+	+	Cytoplasmic	Protein synthesis	2.96392	4.30211	2.96392	4.49638	6.71638	2.66946	3.29543	7.26886	3.46135	3.71041	1.46027	2.50143	4.58336	4.95792	1.92457	3.00581	2.66946	0.816944	3.00581	0.839812	4.35356	1.8067	2.00904	2.00904	3.99349	3.09699	5.44552	4.337	2.26987	8.17527	4.90068	1.71142	3.44198
BP3622	rpsQ	30S ribosomal protein S17	-	-	-	+	-	+	-	-	-	+	+	+	Cytoplasmic	Unknown function				1.63332				3.88165				4.85928	2.32216		2.4063						3.27179					1.12499	1.12499	1.17315	2.9727			3.3246	6.37254
BP3624		aldehyde dehydrogenase	+	+	+	+	+	+	+	+	+	+	+	+	Cytoplasmic	Central intermediary metabolism	2.50192	2.88712	2.77427	1.45186	3.02691	2.66946	2.49438	3.36366	2.61997	2.50143	1.87784	2.50143	0.674895	0.473858	0.69935	1.15509	1.51747	0.656518	1.42464	0.674895	1.3025	1.15509	0.473858		1.99569	2.51991	1.15706	3.13905	1.71812	2.1877	1.76393	2.14287	1.86793
BP3626	rplN	50S ribosomal protein L14	+	+	+	+	+	+	+	+	+	+	+	+	Cytoplasmic	Protein synthesis	2.55526	2.6592	2.55526	2.77928	0.804263	2.00615	1.66963	1.50167	2.9841		0.808253	3.19882	1.02799	2.51192	2.4063	2.25893	0.888101	3.84382	3.84382	2.32216	3.27179	5.83908	2.51192	2.51192	1.08023	1.91429	7.71646	1.99625	2.9727		0.58684	3.3246	2.12754
BP3627	rplX	50S ribosomal protein L24	+	+	+	+	+	+	-	-	-	+	-	+	Cytoplasmic	Protein synthesis	17.3112	13.3455	12.8239	13.9482	5.53691	6.11408	1.90715	4.57659	5.34466	16.0537	3.60365	5.72923	1.15752		1.19946					1.15752				1.25211	4.79049	1.28503	17.3107	3.57538	5.1	2.59167	5.87874	5.70373	2.4678
BP3628	rplE	50S ribosomal protein L5	+	+	+	+	+	+	+	+	+	+	+	+	Cytoplasmic	Unknown function	7.17002	8.76724	6.05865	14.4051	13.8398	13.1467	10.9414	5.07413	17.8457	10.5464	8.71757	7.58457	6.49787	10.1346	5.49527	12.6729	15.2825	19.9227	19.9227	7.84656	18.3552	14.8032	14.0922	7.02888	3.02271	3.14794	5.37148	4.73322	3.88594	5.29773	11.6914	6.14105	8.19354
BP3630	rpsH	30S ribosomal protein S8	+	+	+	+	+	+	+	+	+	+	+	+	Cytoplasmic	Protein synthesis	8.71376	5.77729	1.63774	14.2569	2.89089	3.19224	2.65675	3.27564	6.48317	4.10063	1.99123	4.10063	1.54638	0.767752	2.62435	2.46362	9.3555	4.92747	2.46362	2.53258	3.56826	6.49877	1.67275	3.99704	2.35635	1.22693	3.23651	5.47089	0.765833	2.08939	1.44575	0.85649	0.832612
BP3631	rplF	50S ribosomal protein L6	+	+	+	+	+	+	+	+	+	+	+	+	Cytoplasmic	Protein synthesis	1.6015	3.56885	3.42936	5.51899	4.14896	5.61363	6.73629	5.07413	4.0049	4.29308	11.9648	14.3205	1.74074	8.48778	11.4894	10.7857	9.57878	7.6329	12.6729	9.369	4.65955	4.12914	5.73648	3.57738	4.35832	3.14794	3.80133	2.14443	3.88594	2.99866	2.42314	4.34594	5.04451
BP3632	rplR	50S ribosomal protein L18	+	+	+	+	+	+	+	+	+	+	+	+	Cytoplasmic	Protein synthesis	2.3895	1.04068	2.3895		5.22672	9.3555	4.80339	4.32019	2.79052	1.25186	2.90524	5.40827	24.6029	7.22662	3.82897	6.49877	3.19224	3.59446	3.59446	1.54638	9.4127	6.49877	1.67275	7.22662	0.719355	5.24627	5.24627	8.383	3.30855	6.12337	9.47255	3.7002	5.83069
BP3633	rpsE	30S ribosomal protein S5	+	+	+	+	+	+	+	+	+	+	+	+	Cytoplasmic	Protein synthesis	7.00289	1.70436	2.3895	9.4777	2.89089	4.37608	1.11185	4.32019	1.16783	4.10063	6.7497	5.40827	3.69508	1.67275	1.60242	3.59446	7.4165	6.49877	4.92747	5.06539	2.17877	1.50428	3.99704	7.22662	2.35635	4.15894	5.24627	3.37508	5.36304	3.77761	3.81374	2.04658	3.59705
BP3635	rplO	50S ribosomal protein L15	+	+	+	+	+	+	+	+	+	+	+	+	Cytoplasmic	Protein synthesis	1.33483	4.93768	4.74469	5.16066	4.06947	2.99715	2.49438	2.24346	5.54098	5.93968	2.72768	4.21082	0.924453	2.23285	2.13896		1.78327		0.899281	0.924453		0.899281	1	2.23285	2.41966	1	1	1.04281	1.71812	2.94121	1.17835	4.06378	2.80062
BP3639	rpsM	30S ribosomal protein S13	+	+	-	+	+	+	-	-	+	-	+	-	Cytoplasmic	Protein synthesis	1.7153	4.76274	2.96392	4.97782	5.53691	2.29155	3.29543	0.748532	0.874156	2.14731				2.86927			1				1.63088	1.126	1.25211		1.23391	2.22045	0.560768	1.34005	1.31363	2.59167	2.61646	2.53857	1.42818
BP3640	rpsK	30S ribosomal protein S11	+	+	+	+	+	+	+	+	+	+	+	+	Cytoplasmic	Protein synthesis	2.24346	1.38913	0.597816	0.650227	1.61493	1.78327	5.27537	3.36366	0.698146	2.80849	1.62294	1.67102	0.924453		0.957951	0.899281	1.78327	2.00796	0.899281	2.06416	4.88798	2.00796	3.75276	1	1.61384	1	1.68071	1.04281	1.02226	1.9617	1.98046	1.14327	2.80062
BP3641	rpsD	30S ribosomal protein S4	+	+	+	+	+	+	+	+	+	-	+	+	Cytoplasmic	Protein synthesis	12.3675	7.68071	4.05874	4.41457	7.40463	3.32163	4.5127	6.12037	3.75968	3.11255	7.44137	6.28414	0.575871	1.33622	0.596738	0.560191	1.71947	2.77714	2.77714	1.23527	4.02236	4.84284	3.08818	4.15904	2.91968	4.58512	5.52917	3.92167	3.84437	4.38939	5.40288	2.75737	2.07016
BP3642	rpoA	DNA-directed RNA polymerase alpha chain	+	+	+	+	+	+	+	+	+	+	+	+	Cytoplasmic	Transcription	3.11227	5.44843	5.23548	5.04667	3.76534	4.15784	4.54719	3.11227	4.77614	2.3891	4.97248	2.3891	5.53857	2.09302	5.73926	4.68172	4.15784	6.15213	5.38775	4.81277	1.50452	2.87082	3.19235	4.48089	1.92697	3.06388	1.42972	5.13924	4.50332	2.72139	2.01122	3.50284	2.98211
BP3643	rplQ	50S ribosomal protein L17	+	+	+	+	+	+	+	+	+	+	+	+	Cytoplasmic	Protein synthesis	11.8703	24.0467	16.6855	12.9109	20.1867	11.034	18.5518	11.8703	9.64545	6.94967	10.042	6.94967		1.43236	1.37214	5.2964		3.00581	1.2881	1.32415	1.86566	3.00581	1.43236	3.34245	3.99349	8.8927	4.15894	9.27344	2.69642	7.222	4.90068	4.75479	1.6637
BP3646	dipZ	thiol:disulfide interchange protein	-	-	-	-	-	-	+	+	+	+	+	+	Cytoplasmic Membrane	Protein fate													0.814932	0.569221	0.545286	0.247984	2.5753	2.4918	1.09163	1.79714	0.359175	1.7482	2.34458	1.21389
BP3648	hemB	delta-aminolevulinic acid dehydratase	+	+	+	+	+	+	-	-	-	+	-	-	Cytoplasmic	Biosynthesis of cofactors, prosthetic groups, and carriers	1.91922	2.33471	1.91922	0.650227	1.95611	1.10424	0.66468	0.826559	0.698146	0.748381	1.00496	1.34178				0.279104									1.16308	2.51991	1.68071	1.26313	1.02226	1.9617	1.69423	1.9215	0.688204
BP3650	cycC	cytochrome C precursor	+	+	-	+	+	+	+	+	+	+	+	+	Periplasmic	Energy metabolism	0.798813	0.831305	0.798813	0.868845	0.966431	1.06717	0.41405		0.932875				3.84484	1.33622	5.15879	0.560191	0.497506	0.560191	1.20164	1.23527	0.81137	1.93612	0.622932	2.15296	1.32805	0.598437	0.964224	1.00551	0.611757	0.325628	0.705168	0.684175	0.310064
BP3653	lysA	diaminopimelate decarboxylase	+	+	+	+	+	+	+	+	+	+	+	+	Cytoplasmic	Amino acid biosynthesis	0.629525	0.84262	1.63774	0.880672	1.20983	1.60453	1.82092	0.809686	1.16783	2.34689	0.765399	0.788076	0.709751	0.767752	0.231846	1.50428	1.60453	1.8067	0.94698	2.18567		2.46362	0.497684	2.00904	0.10408	0.899768	0.749158	0.781233	0.482111	1.0502	0.88277	1.21057	0.52415
BP3654	cyaY	conserved hypothetical protein	-	+	+	+	+	+	-	-	-	+	-	-	Unknown	Unknown function	4.32019					1.33595	1.11185	1	1.16783	2.99131	1.21584														1.7189	3.23651	3.23651	1.86675	8.21776	6.12337	0.88277	3.7002	1.98952
BP3655		penicillin-binding protein 1A	-	-	-	-	-	-	+	+	+	+	+	-	Extracellular	Unknown function										0.105943	0.102894			0.287791	0.13561	0.394641	0.229845		0.258805	0.26605		0.127305	0.287791	0.287791
BP3660	uvrA	excinuclease ABC subunit A	-	-	-	+	-	-	-	-	-	-	-	-	Cytoplasmic	DNA metabolism	0.0672904		0.136345																	0.104057					0.201369	0.102144	0.102144	0.0525695
BP3662	ssb	single-strand binding protein	+	+	+	+	+	+	+	-	-	+	+	-	Cytoplasmic	Unknown function	2.3895	2.48669	3.27564	2.59898	1.20983	3.19224	1.11185	3.27564	2.79052	2.99131	1.99123	2.05022	1.54638	3.99704	2.62435	2.46362	0.613167				1			0.767752	6.26829	6.52798	4.15894	5.47089	10.0383	3.77761	9.47255	3.7002	4.62223
BP3680	glcB	malate synthase G	+	+	+	+	+	+	+	+	+	+	+	+	Cytoplasmic	Energy metabolism	2.82865	3.3767	2.44237	2.26643	3.92557	3.26289	2.9263	2.82865	3.07364	4.06193	2.74746	3.0575	0.15022		0.155663	0.455186	1.18663	0.297789	0.297789	0.991004	0.659283	1.33614	0.506166	1.27505	2.65648	1.97173	2.94399	3.07004	3.59596	3.22907	1.83947	3.1629	2.8847
BP3686		conserved hypothetical protein	-	-	-	-	-	-	-	-	-	+	-	-	Unknown	Unknown function					0.555284								0.709751				0.613167	0.690425
BP3689		membrane protein	+	-	-	+	+	+	+	+	+	+	+	+	Unknown	Amino acid biosynthesis	0.497507	1.13581	0.497507	1.95826			0.553151	0.497507	0.581002				9.74732	20.9495	20.0686	28.49	6.49723	3.98152	2.70833	5.65543	21.9495	3.98152	8.13525	6.11759	2.63082	3.64344	1.98287	1.40654	1.37882	2.31438	0.963472	0.934789	0.41423
BP3695		hydroxymethylglutaryl-CoA lyase	+	+	+	-	+	+	+	+	+	-	+	-	Cytoplasmic	Energy metabolism	0.237746		0.237746	0.541124	1.32044	0.664644	1.21349	0.781322	1.27459	0.622808	2.18901	0.978104	0.769336	0.39769	0.380968	0.748388	1.91072	1.17532	0.748388	1.68775		1.17532	2.39243	0.832207					0.598362	0.435023	0.439184	0.203627	0.41423
BP3699		GntR family transcriptional regulator	-	-	-	-	+	+	-	-	-	-	-	-	Cytoplasmic	Regulatory functions							0.206293																						0.142093	0.162238	0.16379		0.154483
BP3724		conserved hypothetical protein	-	-	-	-	-	-	+	-	-	-	-	-	Cytoplasmic	Central intermediary metabolism													0.29621	0.320416	0.306943				0.288144	0.29621
BP3725	nadC	nicotinate-nucleotide pyrophosphorylase	-	-	-	+	+	+	-	-	-	-	+	-	Cytoplasmic	Biosynthesis of cofactors, prosthetic groups, and carriers																									0.690411	0.517321	0.719015	0.165749	0.735019	1.37002	1.38313	1.07167
BP3727		glycosyl transferases	-	-	+	-	-	-	+	+	-	+	+	+	Cytoplasmic	Unknown function					0.217645				0.210088		0.218725	0.225205	0.575871	0.622932		0.560191	0.772698	0.270614	0.560191			0.560191	0.300923
BP3730	glmU	UDP-N-acetylglucosamine synthesis bifunctional protein	+	+	+	+	+	+	+	+	+	+	+	+	Cytoplasmic	Cell envelope	2.19459	3.19326	2.19459	0.905312	2.04299	4.53423	1.87753	2.19459	3.22397	2.74731	1.50336	1.82298	0.22935	0.248093		1.5475	2.25596	1.25207	2.91005	1	0.66495	1.5475	1.08172	0.788101	2.2073	2.29875	1.85018	2.15671	1.89136	1.91896	0.734765	1.24724	1.6107
BP3732		exported protein	+	+	+	+	+	+	+	+	+	+	+	+	Outer membrane	Unknown function	1.09142	1.13581	0.497507	1.1871	1.32044		2.00179	0.497507		0.622808	1.32699	0.622808	1.68775	0.832207	2.88502	3.98152	0.664644	2.70833	0.748388	1.68775	1.08395	1.6418	1.82568	1.82568	2.63082	1.3488	0.817645	0.388669	0.381007	0.435023	0.439184	0.42611	0.908729
BP3733		conserved hypothetical protein	-	-	-	-	-	-	-	-	-	+	+	+	Unknown	Hypothetical proteins														1.25211	1.19946			1.126	1.126				2.86927								0.660781		0.623237
BP3734		SCO1/SenC family protein	-	-	-	-	-	-	+	+	+	+	+	+	Unknown	Unknown function			0.28328						0.698146		0.344422		1.46451	2.23285	1.51758	0.899281	2.99715	1.42464	1.42464	1.46451	1.3025	2.00796	3.75276	1.58419	0.203779						0.250071		0.235863
BP3737	sco1	exported protein/thioredoxin-like	-	-	-	-	-	-	-	-	-	+	-	-	Unknown	Cell envelope
BP3738	ctaB?	membrane protein	-	-	-	-	-	-	-	-	-	+	-	-	Cytoplasmic Membrane	Cell envelope
BP3744	ctaC	bifunctional protein, cytochrome c oxidase polypeptide II precursor	+	+	+	+	+	+	+	+	+	+	+	+	Cytoplasmic Membrane	Cell envelope	0.578389	1.07677	1.55716	0.868845	0.217645	0.497506	0.64308	1.03468	1.20833	1	0.703226	0.724061	2.85488	2.60474	2.95832	4.27283	2.08028	2.3424	0.560191	1.23527	1.74043	1.20164	1.73077	0.622932	1.12015	0.77514	0.77514	1.00551	1.19252	0.325628	0.705168	1.10237	1.29651
BP3750		esterase	+	-	-	+	+	-	-	-	-	-	-	-	Cytoplasmic	Energy metabolism	2.24346	1.38913	1.76539	1.45186	0.342722		0.66468																		0.430042	1.32256	1.68071	0.467034	0.457827	0.522735		0.242627
BP3751	adhI	alcohol dehydrogenase	+	+	-	+	+	+	+	-	-	+	-	-	Cytoplasmic	Unknown function	0.718371	0.747591	1.63774	1.42025	0.555284	0.293985	0.51031	0.458975		0.27548			1.11088	1.67275	0.352623	1.50428			0.331026						1.4374	2.1084	0.749158	1.56104	0.351498	0.401331	0.405169	0.393107	0.382148
BP3752		conserved hypothetical protein	+	-	-	+	+	+	-	-	-	-	-	-	Unknown	Hypothetical proteins	1.09142	0.517743	0.497507	0.541124	0.601901	0.664644			0.581002	0.622808						0.748388									0.785117	1.3488	0.817645	0.388669	2.02701	1.5743	0.439184		2.20376
BP3753	gltB	glutamate synthase [NADPH] large chain precursor	+	+	+	+	+	+	+	+	+	+	+	+	Cytoplasmic Membrane	Amino acid biosynthesis	0.0904549	0.24159	0.281038	0.0487668	1.06295	0.792002	0.481308	0.878591	1.31461	0.607509	1.06822	1.09987	0.284684	0.553316	0.219324	0.974813	1.59002	1.88907	1.88907	3.05945	1.05733	2.19567	1.99088	1.57033	0.132431	0.137917	0.0335892	0.219556	0.371648	0.470953	0.572059	0.370766	0.404055
BP3754	gltD	glutamate synthase [NADPH] small chain precursor	+	+	+	+	+	+	+	+	+	+	+	+	Cytoplasmic	Amino acid biosynthesis	2.50192	1.6073	2.50192	1.45186	5.28925	2.99715	1.96285	3.06126	2.06167	1.93347	2.42945	2.80849	1.18742	0.730047	0.957951	0.899281	2.06335	0.899281	1.15509	1.7565	0.300528	1.15509	1	0.730047	2.41966	1.68071	1.87434	1.56104	2.576	3.8228	3.85936	1.9215	3.64008
BP3755	omp	outer membrane protein	-	-	-	-	-	-	+	+	+	+	+	+	Outer membrane	Cell envelope														0.586066	0.561423	1.8067	4.96806	1.8067	0.527039			1.8067	1.25211	0.586066
BP3757		ABC transporter, ATP-binding protein	-	-	-	-	-	+	-	-	-	+	+	+	Unknown	Transport and binding proteins							0.739124	0.313273			0.380889			0.524029			0.418517			1.02799				0.524029							0.276548	0.268315	0.260835
BP3758		membrane protein	+	+	+	+	+	+	+	+	+	+	+	+	Cytoplasmic Membrane	Cell envelope		0.831305	0.372399	0.405047	0.450541	0.497506	0.888157	0.372399		0.46619	0.971226	0.46619		0.622932	1.28003	1.20164	1.71947	0.560191	2.77714	3.84484	1.74043	0.560191	1.33622	0.622932	0.267887	0.278985		0.29093	0.285195		0.328742	0.318956	0.310064
BP3759		mce related protein	-	-	-	-	-	-	-	-	-	+	+	+	Unknown	DNA metabolism																	0.725529		0.816944		1.18325
BP3760		lipoprotein	-	-	-	-	-	-	+	+	+	+	+	+	Outer membrane	Cell envelope		0.26904			0.312772					0.323636	0.314324		1.32415	1.43236		1.2881	1.60453	2.37751	1.2881	1.32415	1.86566	2.37751	2.64379	2.00904							0.228218	0.221424	0.215251
BP3761		exported protein	+	+	+	+	+	+	-	-	-	+	+	+	Unknown	DNA metabolism	1.99817	1.56275	2.55526	2.77928	3.09144	2.66946	6.1724	4.66856	2.9841	3.98131	3.86675	3.19882	0.48444			1				0.48444					2.28778	3.49749	4.15894	2.48457	1.9569	5.72049	4.12127	8.822	3.23191
BP3766	murA	UDP-N-acetylglucosamine 1-carboxyvinyltransferase	-	-	+	-	-	-	-	-	-	-	-	-	Cytoplasmic	Cell envelope	0.174586								0.203886	0.218557	0.43897	0.218557				0.262626	0.233238			0.269977		0.262626
BP3767	hisG	ATP phosphoribosyltransferase	+	+	+	+	+	+	-	-	-	-	-	-	Cytoplasmic	Amino acid biosynthesis	1.26444	1.73577	1.26444	0.619037	1.52977	1.68923	1	1.66792	1.05035	0.712482	0.691981	0.712482				0.406662									0.409413	0.426376	0.673796	0.211196	0.688794	0.49766	0.50242	0.770331	0.473873
BP3768	hisD	histidinol dehydrogenase	+	+	+	+	+	+	-	-	-	-	-	-	Cytoplasmic	Amino acid biosynthesis	0.330781	0.166905	0.511826	0.988204	0.400191	0.214261	0.569072	1.35639	0.597725	1.4092	0.402176	1.4092						0.241258		0.248011					0.237949	0.680648	0.527542	0.399855	0.862088	0.984308	0.993723	1.37167	0.586309
BP3770	hisB	imidazoleglycerol-phosphate dehydratase	+	+	+	+	+	+	-	-	-	+	-	-	Cytoplasmic	Amino acid biosynthesis	2.13861	0.732823	1.12569	1.22438	1.93755	1.50386	0.367778	1.12569	1.31461	0.414091	0.402176	0.881533			1.12839	0.497587			0.497587	0.511515				0.553316	3.02271	3.80133	2.05639	2.67913	2.62632	2.99866	3.02734	1.37167	1.78064
BP3771	hisH	amidotransferase	+	-	+	+	+	+	-	-	-	-	-	-	Cytoplasmic	Amino acid biosynthesis	0.330781	1.17147	1.12569			0.441907	0.78294		1.31461	1.4092	0.402176														0.506555	1.19978	0.527542	0.879423	0.253323	0.984308	0.292004	0.283311	0.586309
BP3772	hisA	histidine biosynthesis protein	+	+	+	+	+	+	+	+	+	+	+	+	Cytoplasmic	Amino acid biosynthesis	4.13396	3.66411	2.4579	2.17335	5.0014	4.70374	2.73281	2.96392	5.61579	4.40766	2.42945	3.07694		1.43236	0.414264	0.816944	1.14396	1.2881	1.2881	1.85727	2.61679	0.816944	2.00904	1.43236	3.45919	3.09699	6.18753	2.31551	5.56673	4.2048	4.90068	4.11864	2.93154
BP3773	hisF	histidine biosynthesis protein	+	-	+	+	+	+	-	-	-	+	-	-	Cytoplasmic	Amino acid biosynthesis	0.220057		0.718371	0.239349	0.266232			0.458975	0.838933	0.27548	0.267553	0.27548												0.368101	0.330166	0.164857	0.749158	0.358566	0.765833	0.628148	0.405169	0.615277	0.598125
BP3775	hisE	phosphoribosyl-ATP pyrophosphohydrolase	-	-	-	-	-	-	+	+	+	+	+	+	Unknown	Unknown function		0.691811	0.664771		0.804263								2.32216	6.49305	1.06524	1		5.83908	2.25893	1.02799	5.56732		2.51192	1.112
BP3776		MttA/Hcf106 family protein	-	+	+	+	+	+	-	-	-	-	-	-	Cytoplasmic	Unknown function	1.50167		1.50167		0.804263	0.888101		2.55526	0.776338		0.808253	1.87988													1.83814	1.12499	1.91429	0.519341	1.9569	2.23434	1.32563	1.28616	2.12754
BP3777	tatA	Sec-independent protein translocase protein	-	-	-	-	-	-	+	+	+	+	+	+	Cytoplasmic Membrane	Unknown function													6.68068	3.99704	3.82897	1.50428	1.33595	1.50428	6.49877	6.68068	2.17877	6.49877		1.67275
BP3778	tatB	Sec-independent protein translocase protein	-	-	-	-	-	-	+	+	+	+	+	+	Cytoplasmic Membrane	Protein fate													2.32216	1.54332	3.48813	1.38788	2.00615	1.38788	0.640781	0.658717	3.27179	1.38788	1.54332	2.51192
BP3784	ptxB	pertussis toxin subunit 2 precursor	-	+	+	-	+	+	-	+	+	-	+	+	Extracellular	Cellular processes		0.281333				1.68923	0.300574	0.56914		0.712482	0.691981	0.712482					0.361157	0.856144	1.35295	1.39082	1.24002	0.406662	1.50448	0.452208	0.194468	0.202525			0.435866	0.236385	0.238646	0.231541	0.473873
BP3787	ptxC	pertussis toxin subunit 3 precursor	-	+	+	-	+	+	-	+	-	-	+	+	Extracellular	Cellular processes			0.237746	0.258589		1.04381	0.264337	0.781322		0.978104	0.28906	0.297624						0.748388	0.357635	1.20822	0.517993			0.39769					0.835844	0.683193	0.689728	0.669194	0.650538
BP3790	ptlC	bacterial secretion system protein	-	+	+	-	+	+	-	+	+	-	-	-	Cytoplasmic Membrane	Biosynthesis of cofactors, prosthetic groups, and carriers					0.0981707		0.0902196	0.0811439	0.0947621	0.206372	0.0986577	0.206372					1.10852	0.122063	0.650131	0.388462	0.176794	0.51189	0.569221	0.569221					0.0621427	0.0709528	0.221758	0.215156	0.0675614
BP3793	ptlF	bacterial secretion system protein	-	+	+	-	+	+	-	+	+	-	+	+	Unknown	Cell envelope					0.628265	0.693756	0.57738	0.519299	0.606451	0.650088	0.301163	0.650088			0.396919	0.37261	1.0916	1.72034	2.84947	0.38304	0.539682	1.72034	1.91302	2.51192					0.397696	0.714478		0.212153	0.432374
BP3794	ptlG	bacterial secretion system protein	-	+	+	-	+	+	-	+	+	-	+	+	Unknown	Cellular processes					1.52977	0.361157	0.632796	0.56914	0.664657	0.338424	0.691981	0.338424	0.418045			0.406662	0.361157	2.50902	1.90207	1.39082	0.589002	0.856144	2.11511	0.452208					0.207033	0.49766	0.793968	0.770331	0.225086
BP3795	ptlH	bacterial secretion system protein	-	-	-	-	-	-	-	+	-	-	-	-	Cytoplasmic Membrane	Cell envelope																	0.28344		0.319153	0.328086
BP3796	ptlI	bacterial secretion system protein	-	-	+	-	+	+	-	+	-	-	-	-	Cytoplasmic	Cellular processes						0.255901			0.464084	0.239793	0.483163						0.255901	0.288144	1.2881			0.597786	0.320416						0.146695	0.540899	0.169095		0.330873
BP3802		extracellular solute-binding protein	+	-	-	+	+	-	-	-	-	-	-	-	Periplasmic	Transport and binding proteins	0.583127	0.443299	0.276658	0.300912																					0.419475	0.20726	0.436854		0.103227		0.118989	0.115447
BP3807	argJ	arginine biosynthesis bifunctional protein	+	+	+	+	+	+	+	+	+	+	+	+	Cytoplasmic	Amino acid biosynthesis	1.50167	2.07945	2.55526	2.77928	1.81677	3.4137	2.84106	3.88165	2.64945	4.40766	2.42945	3.57881	3.08994	3.34245	1.37214	3.41276	1.41498	2.25893	2.25893	1.63787	1.44838	1.91652	1.112	2.91524	2.05649	1.69962	1.12499	2.23339	3.26535	3.0787	4.12127	3.65189	3.8871
BP3808		conserved hypothetical protein	-	-	+	-	-	-	+	+	-	-	-	-	Cytoplasmic	Energy metabolism								0.44186		0.265599	0.537229	0.265599	0.328086		0.339975	0.319153	1.2822	0.664679	2.3569	0.328086		1.03876	0.739123									0.181716
BP3815		HlyD family secretion protein	-	-	-	-	-	-	-	+	-	+	+	-	Cytoplasmic Membrane	Protein fate													0.278189				0.497506	0.560191		0.278189		0.270614		0.300923
BP3819		hypothetical protein	+	-	-	+	+	+	+	+	+	+	+	+	Unknown	Hypothetical proteins	0.313273	0.326016	0.313273	1.15202	0.379009		0.348312			0.392173	0.380889		1.63787	4.27432	3.20191	7.02281	4.24875	3.00581	1.59327	3.95141	2.30766	3.00581	1.77171	1.112	0.761911	0.498019	1.49695	0.244739	0.239915	0.58128	0.58684	0.56937	0.260835
BP3821	panC	pantoate--beta-alanine ligase	-	+	+	-	+	+	+	+	+	-	-	+	Cytoplasmic	Biosynthesis of cofactors, prosthetic groups, and carriers					0.2395	0.856146	0.71253	0.640852	0.480195	0.802256	0.779172	0.514747	1.78557	2.92864	0.317217	1.73695	1.54259	1.33614	0.618538	2.22937	0.431312	1.73695	1.07199	2.92864				0.154654	0.3149	0.359544	0.174754	0.169552	0.739549
BP3822		conserved hypothetical protein	-	-	-	-	-	-	+	-	+	-	-	-	Cytoplasmic	Unknown function													0.709751	0.767752	0.352623		0.293985	0.331026			0.479453	0.331026	0.368101			0.164857				0.192419	0.19426		0.183222
BP3827	tctC	Tripartite tricarboxylate transporter family receptor	+	+	+	+	+	+	-	-	-	+	+	+	Periplasmic	Unknown function	0.237746	1.13581	1.09142	1.1871	0.287633	1.04381	0.553151	1.80042	1.67026	0.978104	1.32699	0.622808				1.17532						0.357635			1.58609	1.07147	1.98287	1.72253	2.02701	0.954344	1.58935	2.26696	1.49905
BP3831		ABC transporter periplasmic amino acid-binding protein	+	+	+	+	+	+	+	-	-	+	+	+	Periplasmic	Unknown function	7.26886	6.93029	5.55148	5.49105	5.0014	3.95965	5.6131	5.04845	5.34466	4.65535	2.42945	4.16777	1.49621	0.283665	0.870243	0.816944	0.468063					0.527039			3.63163	1.08624	3.09699	3.57538	3.16592	5.32316	5.87874	6.2257	3.09628
BP3832	ftsE	cell division ATP-binding protein	-	-	-	-	-	-	+	-	-	+	+	-	Cytoplasmic Membrane	Unknown function													0.460085	0.497684	1.00876	0.447557			0.94698				0.497684										0.52415
BP3833		permease protein	-	-	-	-	-	-	-	-	-	+	-	-	Cytoplasmic Membrane	Cellular processes															0.501994
BP3838		ubiE/COQ5 methyltransferase family protein	+	+	-	+	+	+	+	+	-	+	+	-	Cytoplasmic	Unknown function		0.935988	0.56914	0.619037	0.327063	0.361157	0.300574	0.56914					0.418045	0.452208		0.406662	0.361157	0.406662	0.406662	0.418045			0.452208	0.452208	0.909584	1.58363	1.24954	0.211196	1.61888	0.786445	1.11621	0.770331
BP3852	katA	catalase	+	+	+	+	+	+	-	-	-	+	+	+	Periplasmic	Cellular processes	2.78618	2.138	2.53022	0.604534	3.37082	3.38025	3.71057	2.78618	5.8114	4.54898	1.72978	2.57186	0.199349			0.836086	0.172221		0.193921					0.21564	4.43884	6.43972	3.4578	2.60721	4.10105	6.18215	8.08306	6.05547	5.13771
BP3867	tctC	Tripartite tricarboxylate transporter family receptor	+	+	+	+	+	-	+	-	-	+	-	-	Periplasmic	Unknown function	3.88165	4.03954	3.88165	4.22196	2.2095	1.23257	0.473616	0.664771	1.07746	0.533257		0.256401	1.42672	0.342608	0.328202	0.640781									2.13211	1.91429	1.12499	1.70058	0.509104	0.179093	0.376036	0.364841	0.35467
BP3870		aminotransferase	+	+	+	+	+	+	-	-	-	-	-	-	Cytoplasmic	Amino acid biosynthesis	0.22856	0.237856	0.22856	0.519326	0.577655	0.637871	0.254123	0.477466	0.557598	0.286124	0.277891	0.286124													0.53846	0.560768	0.171227	0.584777	0.799321	0.654521	0.660781	0.64111	0.623237
[truncated: 15 more columns]
