# Supplementary material for: Proteomics-Identified Bvg-Activated Autotransporters Protect against Bordetella pertussis in a Mouse Model
Source: PLoS One. 2014 Aug 18;9(8):e105011. doi: 10.1371/journal.pone.0105011 (PMC4136822; doi:10.1371/journal.pone.0105011)
Supplement: Table S3 — Constructing His-fusions of the selected candidate antigens. (XLSX) [file pone.0105011.s003.xlsx]

## Sheet: Table S7
Table S3: Constructing His-fusions of the selected candidate antigens.
General gene information specifies the open reading frame (ORF) number, gene, and protein product from each candidate antigen
Domains deleted specificies the amino acid locations of predicted signal peptide (based on SignalP 3.0) and other targeting domains. These sequences were removed in the final His-fusions
Predicted localization: Localizations were predicted using PSORTb v3.0
His-fusion proteins: Specifies the amino acid part of the protein which are included in the His-fusion as well as the number of amino acids and corresponding molecular weight (in kDa) of the final His-fusions.
General gene information			Original	Domains deleted		PSORTb Predicted localization	His-fusion protein
ORF	Gene	Product	protein size (AA)	Signal peptide (AA)	other domains		Part of protein in His-fusion	Size His-fusion (AA)	MW His-fusion (kDa)
BP0216	sphB1	autotransporter subtilisin-like protease	932	-	Autotransporter 655-922	Extracellular	1-654	676	72
BP0840	-	outer membrane porin protein precursor	385	1-20	-	Outer membrane	21-385	388	42
BP0856	bfrD	TonB-dependent receptor for iron transport	743	1-30	-	Outer membrane	31-743	736	81
BP0943	ompA	outer membrane protein A precursor	193	1-24	-	Outer membrane	25-193	192	21
BP2315	vag8	autotransporter Vag8	915	1-39	TM helix AA 21-43; Autotransporter 649-915	Extracellular	44-648	634	65
BP2497	-	putative zinc protease	916	1-25	TM: 1-142	Outer membrane	143-916	797	88
BP3405	ompQ	outer membrane porin protein OmpQ	364	1-26	-	Outer membrane	27-364	361	39
